# Supplementary material for: Epidemiological transitions in human evolution and the richness of viruses, helminths, and protozoa
Source: Evol Med Public Health. 2021 Feb 23;9(1):139–48. doi: 10.1093/emph/eoab009 (PMC7953414; doi:10.1093/emph/eoab009)
Supplement: eoab009_Supplementary_Data [file eoab009_supplementary_data.zip]

Archive with 3 entries (3 files):
- R1_Supplementary Information_S1_Bayesian Model Summary.docx
- R1_Supplementary Information_S2_Non-Human Primate Species Predictions.docx
- Supplementary data files.xlsx
