# Supplementary material for: Epidemiological transitions in human evolution and the richness of viruses, helminths, and protozoa
Source: Evol Med Public Health. 2021 Feb 23;9(1):139–48. doi: 10.1093/emph/eoab009 (PMC7953414; doi:10.1093/emph/eoab009)
Supplement: eoab009_Supplementary_Data [file eoab009_supplementary_data.zip › Supplementary data files.xlsx]

## Sheet: Full dataset
host	LogPopDens	LogBodyMass	LogGeoRange	LogLatRange	Chao estimate helminth richness	Chao estimate protozoa richness	Chao estimate virus richness
Alouatta_caraya	2.2014	0.636488	6.18374	1.22	51.5	74.5	5
Alouatta_palliata	1.51322	0.725912	5.74512	1.37	44	31.125	3.25
Alouatta_seniculus	1.65128	0.724276	6.76059	1.62	114	24.6667	7
Cebus_apella	1.35984	0.401401	7.03198	1.57	18.5	64	3
Cercocebus_albigena	1.31175	0.779596	6.29897	1.1	10	15.5625	10
Cercocebus_torquatus	1.71767	0.767156	5.90203	1.15	55	61	5
Cercopithecus_aethiops	1.82217	0.539076	7.14876	1.74	71.1667	51.5	44.25
Cercopithecus_ascanius	1.96142	0.465383	6.47601	1.28	27	24.6667	46
Cercopithecus_diana	1.67486	0.591065	5.50016	0.66	21	45	3
Cercopithecus_mitis	2.03342	0.639486	6.52965	1.65	9.125	18.0833	10
Cercopithecus_nictitans	1.44248	0.62941	6.33671	1.19	3	6	8.5
Colobus_badius	2.32838	0.845718	5.81164	1.06	59	27	28
Colobus_guereza	2.32015	0.931966	6.59854	1.27	15	17	10
Erythrocebus_patas	-0.154902	0.812913	6.83926	1.38	18.5	6	6
Gorilla_gorilla	0	1.90309	5.86259	1.14	72.75	38.0833	45.1667
Macaca_fascicularis	1.76716	0.555094	6.33912	1.46	50.6667	34.125	21
Macaca_mulatta	2.05308	0.850646	6.81552	1.36	28	10	74
Macaca_sinica	2	0.50515	4.82083	0.59	5	47	36
Mandrillus_sphinx	0.30103	1.11059	5.45633	1.02	45.25	15	3.5
Pan_paniscus	0.278754	1.52114	5.61297	0.82	31.25	6	3
Pan_troglodytes	0.544068	1.60606	6.27564	1.34	152	40.4	66.75
Papio_anubis	1.17609	1.09691	6.74515	1.44	62.0833	25	11
Papio_cynocephalus	1.31806	1.04258	6.59423	1.41	33	18.5	61
Papio_hamadryas	0.255273	1.02735	5.80328	0.97	31.25	7.25	3
Papio_papio	1.03743	1.08279	5.30979	0.67	26.125	19.5	6
Papio_ursinus	0.919078	1.17026	6.40748	1.32	61	22.1667	15
Pithecia_pithecia	0.556303	0.198657	6.01323	1.08	5	3.5	5
Pongo_pygmaeus	0.491362	1.55267	5.41542	0.9	13	11	22.0625
Presbytis_cristata	2.16137	0.760422	6.13553	1.36	45.25	5.66667	3
Presbytis_entellus	1.716	1.02243	6.3364	1.46	6	2	16
Saguinus_midas	1.5172	-0.236572	6.1802	1.21	16	6.66667	2.5
Saguinus_oedipus	1.55388	-0.346788	4.70497	0.56	57.25	9.5	6
Saimiri_sciureus	1.93802	-0.154902	6.49769	1.22	126	32	5
Homo_sapiens - Bolivia	0.991845	1.83187	6.03475	1.11394	27	24.6667	27.3333
Homo_sapiens - Colombia	1.64858	1.83187	6.01649	1.21748	26.0833	38.5	54.125
Homo_sapiens - India	2.61892	1.76118	6.47322	1.4624	48.3333	42.5	96
Homo_sapiens - Indonesia	2.14611	1.76118	6.25805	0.929419	39.0625	27.1667	43.2
Homo_sapiens - Kenya	1.89809	1.78319	5.75522	1	12.1667	20.0833	46
Homo_sapiens - Madagascar	1.60094	1.78319	5.76458	1.14613	14	13.5	52.45
Homo_sapiens - Nigeria	2.28895	1.78319	5.95941	1.17609	32.25	35	69.5333
Homo_sapiens - Vietnam	2.47899	1.76118	5.49146	1.17609	44.9	30.5	55

## Sheet: Primate parasite data
GPPD_database_ID	ParasiteCorrectedName	ParasiteType	HostCorrectedName_CH	Citation
2423	Ascaris elongata	Helminth	Alouatta belzebul	Stuart et al. 1998
2391	Mathevotaenia megastoma	Helminth	Alouatta belzebul	Stuart et al. 1998
2435	Ancylostoma quadridentata	Helminth	Alouatta caraya	Stuart et al. 1998
2436	Ascaris lumbricoides	Helminth	Alouatta caraya	Stuart et al. 1998
2431	Bertiella mucronata	Helminth	Alouatta caraya	Stuart et al. 1998
2432	Bertiella mucronata	Helminth	Alouatta caraya	Stuart et al. 1998
3054	Bertiella mucronata	Helminth	Alouatta caraya	Pope 1966
4870	Bertiella mucronata	Helminth	Alouatta caraya	Pope 1966
5022	Bertiella mucronata	Helminth	Alouatta caraya	Pope 1966
5146	Bertiella mucronata	Helminth	Alouatta caraya	Pope 1966
5263	Bertiella mucronata	Helminth	Alouatta caraya	Pope 1966
8228	Bertiella mucronata	Helminth	Alouatta caraya	Santa Cruz et al. 2000
8234	Bertiella mucronata	Helminth	Alouatta caraya	Santa Cruz et al. 2000
8236	Bertiella mucronata	Helminth	Alouatta caraya	Santa Cruz et al. 2000
2437	Dipetalonema gracile	Helminth	Alouatta caraya	Stuart et al. 1998
2438	Longistriata dubia	Helminth	Alouatta caraya	Stuart et al. 1998
2434	Mathevotaenia megastoma	Helminth	Alouatta caraya	Stuart et al. 1998
2433	Moniezia rugosa	Helminth	Alouatta caraya	Stuart et al. 1998
7446	Raillietina alouattae	Helminth	Alouatta caraya	Pinto and Gomes 1976
8231	Strongyloides sp.	Helminth	Alouatta caraya	Santa Cruz et al. 2000
8232	Strongyloides sp.	Helminth	Alouatta caraya	Santa Cruz et al. 2000
857	Trypanoxyuris callithricis	Helminth	Alouatta caraya	Prieto et al. 2002
2439	Trypanoxyuris minutus	Helminth	Alouatta caraya	Stuart et al. 1998
2440	Trypanoxyuris minutus	Helminth	Alouatta caraya	Stuart et al. 1998
3055	Trypanoxyuris minutus	Helminth	Alouatta caraya	Pope 1966
4871	Trypanoxyuris minutus	Helminth	Alouatta caraya	Pope 1966
5023	Trypanoxyuris minutus	Helminth	Alouatta caraya	Pope 1966
5147	Trypanoxyuris minutus	Helminth	Alouatta caraya	Pope 1966
5264	Trypanoxyuris minutus	Helminth	Alouatta caraya	Pope 1966
2453	Dipetalonema gracile	Helminth	Alouatta guariba	Stuart et al. 1998
2452	Moniezia rugosa	Helminth	Alouatta guariba	Stuart et al. 1998
2454	Parabronema bonnei	Helminth	Alouatta guariba	Stuart et al. 1998
2455	Trichuris dispar	Helminth	Alouatta guariba	Stuart et al. 1998
2456	Trypanoxyuris minutus	Helminth	Alouatta guariba	Stuart et al. 1998
9008	Trypanoxyuris minutus	Helminth	Alouatta guariba	Barbosa et al. 2017
3188	Ascaris lumbricoides	Helminth	Alouatta palliata	Stuart et al. 1990
9668	Capillaria sp.	Helminth	Alouatta palliata	Helenbrook et al. 2015b
2463	Controrchis biliophilus	Helminth	Alouatta palliata	Stuart et al. 1998
2464	Controrchis biliophilus	Helminth	Alouatta palliata	Stuart et al. 1998
3190	Controrchis biliophilus	Helminth	Alouatta palliata	Stuart et al. 1990
5704	Controrchis biliophilus	Helminth	Alouatta palliata	Trejo-Macias et al. 2007
5707	Controrchis biliophilus	Helminth	Alouatta palliata	Trejo-Macias et al. 2007
5714	Controrchis biliophilus	Helminth	Alouatta palliata	Trejo-Macias et al. 2007
5715	Controrchis biliophilus	Helminth	Alouatta palliata	Trejo-Macias et al. 2007
8377	Controrchis biliophilus	Helminth	Alouatta palliata	Valdespino et al. 2010
8969	Controrchis biliophilus	Helminth	Alouatta palliata	Cristobal-Azkarate et al 2010
8970	Controrchis biliophilus	Helminth	Alouatta palliata	Cristobal-Azkarate et al 2010
8971	Controrchis biliophilus	Helminth	Alouatta palliata	Cristobal-Azkarate et al 2010
2465	Dipetalonema marmosetae	Helminth	Alouatta palliata	Stuart et al. 1998
3174	Dipetalonema marmosetae	Helminth	Alouatta palliata	Sousa et al. 1974
9667	Enterobius sp.	Helminth	Alouatta palliata	Helenbrook et al. 2015b
2466	Parabronema bonnei	Helminth	Alouatta palliata	Stuart et al. 1998
2461	Prosthenorchis elegans	Helminth	Alouatta palliata	Stuart et al. 1998
2462	Raillietina dermeriensis	Helminth	Alouatta palliata	Stuart et al. 1998
1156	Squamanema bonnei	Helminth	Alouatta palliata	National Parasite Collection (WWW)
8116	Strongyloides sp.	Helminth	Alouatta palliata	Maldonado-Lopez et al. 2014
8117	Strongyloides sp.	Helminth	Alouatta palliata	Maldonado-Lopez et al. 2014
8978	Strongyloides sp.	Helminth	Alouatta palliata	Cristobal-Azkarate et al 2010
8979	Strongyloides sp.	Helminth	Alouatta palliata	Cristobal-Azkarate et al 2010
8980	Strongyloides sp.	Helminth	Alouatta palliata	Cristobal-Azkarate et al 2010
9669	Strongyloides sp.	Helminth	Alouatta palliata	Helenbrook et al. 2015b
9670	Trypanoxyrious sp.	Helminth	Alouatta palliata	Helenbrook et al. 2015b
1157	Trypanoxyuris minutus	Helminth	Alouatta palliata	National Parasite Collection (WWW)
2467	Trypanoxyuris minutus	Helminth	Alouatta palliata	Stuart et al. 1998
2468	Trypanoxyuris minutus	Helminth	Alouatta palliata	Stuart et al. 1998
3187	Trypanoxyuris minutus	Helminth	Alouatta palliata	Stuart et al. 1990
3189	Trypanoxyuris minutus	Helminth	Alouatta palliata	Stuart et al. 1990
8376	Trypanoxyuris minutus	Helminth	Alouatta palliata	Valdespino et al. 2010
8959	Trypanoxyuris minutus	Helminth	Alouatta palliata	Gonzalez-Hernandez et al. 2014
8972	Trypanoxyuris minutus	Helminth	Alouatta palliata	Cristobal-Azkarate et al 2010
8973	Trypanoxyuris minutus	Helminth	Alouatta palliata	Cristobal-Azkarate et al 2010
8974	Trypanoxyuris minutus	Helminth	Alouatta palliata	Cristobal-Azkarate et al 2010
7855	Ascaris sp.	Helminth	Alouatta pigra	Kowalzik et al. 2010
4796	Controrchis biliophilus	Helminth	Alouatta pigra	Vitazkova and Wade 2006
4798	Controrchis biliophilus	Helminth	Alouatta pigra	Vitazkova and Wade 2006
4979	Controrchis biliophilus	Helminth	Alouatta pigra	Vitazkova and Wade 2007
4980	Controrchis biliophilus	Helminth	Alouatta pigra	Vitazkova and Wade 2007
5120	Controrchis biliophilus	Helminth	Alouatta pigra	Vitazkova and Wade 2007
5121	Controrchis biliophilus	Helminth	Alouatta pigra	Vitazkova and Wade 2007
5247	Controrchis biliophilus	Helminth	Alouatta pigra	Vitazkova and Wade 2007
5248	Controrchis biliophilus	Helminth	Alouatta pigra	Vitazkova and Wade 2007
5381	Controrchis biliophilus	Helminth	Alouatta pigra	Vitazkova and Wade 2007
5382	Controrchis biliophilus	Helminth	Alouatta pigra	Vitazkova and Wade 2007
5718	Controrchis biliophilus	Helminth	Alouatta pigra	Trejo-Macias et al. 2007
5719	Controrchis biliophilus	Helminth	Alouatta pigra	Trejo-Macias et al. 2007
5721	Controrchis biliophilus	Helminth	Alouatta pigra	Trejo-Macias et al. 2007
5722	Controrchis biliophilus	Helminth	Alouatta pigra	Trejo-Macias et al. 2007
5737	Controrchis biliophilus	Helminth	Alouatta pigra	Trejo-Macias et al. 2007
5743	Controrchis biliophilus	Helminth	Alouatta pigra	Trejo-Macias et al. 2007
5744	Controrchis biliophilus	Helminth	Alouatta pigra	Trejo-Macias et al. 2007
6146	Controrchis biliophilus	Helminth	Alouatta pigra	Vitazkova and Wade 2007
6147	Controrchis biliophilus	Helminth	Alouatta pigra	Vitazkova and Wade 2007
8823	Controrchis biliophilus	Helminth	Alouatta pigra	Martinez-Mota et al. 2017
8964	Controrchis biliophilus	Helminth	Alouatta pigra	Vitazkova and Wade 2012
8965	Controrchis biliophilus	Helminth	Alouatta pigra	Vitazkova and Wade 2012
8967	Controrchis biliophilus	Helminth	Alouatta pigra	Vitazkova and Wade 2012
3885	Enterobius sp.	Helminth	Alouatta pigra	Stoner and Gonzalez Di Pierro 2006
8822	Parabronema sp.	Helminth	Alouatta pigra	Martinez-Mota et al. 2017
5724	Raillietina sp.	Helminth	Alouatta pigra	Trejo-Macias et al. 2007
5725	Raillietina sp.	Helminth	Alouatta pigra	Trejo-Macias et al. 2007
5726	Raillietina sp.	Helminth	Alouatta pigra	Trejo-Macias et al. 2007
5734	Raillietina sp.	Helminth	Alouatta pigra	Trejo-Macias et al. 2007
5749	Raillietina sp.	Helminth	Alouatta pigra	Trejo-Macias et al. 2007
5753	Raillietina sp.	Helminth	Alouatta pigra	Trejo-Macias et al. 2007
5769	Raillietina sp.	Helminth	Alouatta pigra	Trejo-Macias et al. 2007
3880	Strongyloides sp.	Helminth	Alouatta pigra	Stoner and Gonzalez Di Pierro 2006
3884	Trichostrongyloidea sp.	Helminth	Alouatta pigra	Stoner and Gonzalez Di Pierro 2006
7854	Trichostrongylus sp.	Helminth	Alouatta pigra	Kowalzik et al. 2010
7853	Trichuris sp.	Helminth	Alouatta pigra	Kowalzik et al. 2010
9659	Trypanoxyrious sp.	Helminth	Alouatta pigra	Martinez-Mota et al. 2018
4799	Trypanoxyuris minutus	Helminth	Alouatta pigra	Vitazkova and Wade 2006
4800	Trypanoxyuris minutus	Helminth	Alouatta pigra	Vitazkova and Wade 2006
4981	Trypanoxyuris minutus	Helminth	Alouatta pigra	Vitazkova and Wade 2007
4982	Trypanoxyuris minutus	Helminth	Alouatta pigra	Vitazkova and Wade 2007
5122	Trypanoxyuris minutus	Helminth	Alouatta pigra	Vitazkova and Wade 2007
5123	Trypanoxyuris minutus	Helminth	Alouatta pigra	Vitazkova and Wade 2007
5249	Trypanoxyuris minutus	Helminth	Alouatta pigra	Vitazkova and Wade 2007
5250	Trypanoxyuris minutus	Helminth	Alouatta pigra	Vitazkova and Wade 2007
5384	Trypanoxyuris minutus	Helminth	Alouatta pigra	Vitazkova and Wade 2007
6148	Trypanoxyuris minutus	Helminth	Alouatta pigra	Vitazkova and Wade 2007
6149	Trypanoxyuris minutus	Helminth	Alouatta pigra	Vitazkova and Wade 2007
8960	Trypanoxyuris minutus	Helminth	Alouatta pigra	Gonzalez-Hernandez et al. 2014
2485	Ascaris lumbricoides	Helminth	Alouatta seniculus	Stuart et al. 1998
2486	Controrchis biliophilus	Helminth	Alouatta seniculus	Stuart et al. 1998
3963	Dipetalonema gracile	Helminth	Alouatta seniculus	de Thoisy et al. 2001
2492	Filariopsis usper	Helminth	Alouatta seniculus	Stuart et al. 1998
3962	Mansonella sp.	Helminth	Alouatta seniculus	de Thoisy et al. 2001
2493	Parabronema bonnei	Helminth	Alouatta seniculus	Stuart et al. 1998
2494	Physaloptera dilatata	Helminth	Alouatta seniculus	Stuart et al. 1998
2483	Raillietina alouattae	Helminth	Alouatta seniculus	Stuart et al. 1998
2484	Raillietina dermeriensis	Helminth	Alouatta seniculus	Stuart et al. 1998
1159	Raillietina multitesticulata	Helminth	Alouatta seniculus	National Parasite Collection (WWW)
2059	Spirura sp.	Helminth	Alouatta seniculus	Gilbert K., pers. comm.
3957	Strongyloides sp.	Helminth	Alouatta seniculus	de Thoisy et al. 2001
7030	Strongyloides sp.	Helminth	Alouatta seniculus	Phillips et al. 2004
4002	Trichostrongylus sp.	Helminth	Alouatta seniculus	de Thoisy et al. 2001
2495	Trichuris dispar	Helminth	Alouatta seniculus	Stuart et al. 1998
7031	Trichuris trichiura	Helminth	Alouatta seniculus	Phillips et al. 2004
2130	Trypanoxyuris minutus	Helminth	Alouatta seniculus	Hugot 1999
2496	Trypanoxyuris minutus	Helminth	Alouatta seniculus	Stuart et al. 1998
2497	Trypanoxyuris minutus	Helminth	Alouatta seniculus	Stuart et al. 1998
2118	Trypanoxyuris minutus	Helminth	Alouatta seniculus	Hugot 1985
3257	Dipetalonema nicollei	Helminth	Aotus azarae	Webber 1955
9243	Strongyloides sp.	Helminth	Aotus azarai	Perea-Rodriguez et al. 2010
9245	Taenia sp.	Helminth	Aotus azarai	Perea-Rodriguez et al. 2010
9246	Trypanoxyrious sp.	Helminth	Aotus azarai	Perea-Rodriguez et al. 2010
9244	Uncinaria sp.	Helminth	Aotus azarai	Perea-Rodriguez et al. 2010
1160	Aototrema dorsogenitalis	Helminth	Aotus nancymaae	National Parasite Collection (WWW)
1161	Aototrema dorsogenitalis	Helminth	Aotus nancymaae	National Parasite Collection (WWW)
3300	Athesmia heterolecithodes	Helminth	Aotus nancymaae	Michaud et al. 2003
3204	Dipetalonema gracile	Helminth	Aotus nancymaae	Tantalean et al. 1990
3364	Hymenolepis diminuta	Helminth	Aotus nancymaae	Michaud et al. 2003
3205	Mansonella sp.	Helminth	Aotus nancymaae	Tantalean et al. 1990
3312	Phaneropsolus orbicularis	Helminth	Aotus nancymaae	Michaud et al. 2003
3206	Primasubulura jacchi	Helminth	Aotus nancymaae	Tantalean et al. 1990
3203	Prosthenorchis elegans	Helminth	Aotus nancymaae	Tantalean et al. 1990
3207	Trypanoxyuris microon	Helminth	Aotus nancymaae	Tantalean et al. 1990
1168	Cyclophyllidea sp.	Helminth	Aotus trivirgatus	National Parasite Collection (WWW)
1162	Dipetalonema barbascalensis	Helminth	Aotus trivirgatus	National Parasite Collection (WWW)
1163	Dipetalonema barbascalensis	Helminth	Aotus trivirgatus	National Parasite Collection (WWW)
1164	Dipetalonema barbascalensis	Helminth	Aotus trivirgatus	National Parasite Collection (WWW)
1165	Dipetalonema barbascalensis	Helminth	Aotus trivirgatus	National Parasite Collection (WWW)
1166	Dipetalonema gracile	Helminth	Aotus trivirgatus	National Parasite Collection (WWW)
3175	Dipetalonema gracile	Helminth	Aotus trivirgatus	Sousa et al. 1974
927	Dipetalonema marmosetae	Helminth	Aotus trivirgatus	Sousa et al. 1974
1167	Protospirura muricola	Helminth	Aotus trivirgatus	National Parasite Collection (WWW)
2119	Trypanoxyuris microon	Helminth	Aotus trivirgatus	Hugot 1985
2131	Trypanoxyuris microon	Helminth	Aotus trivirgatus	Hugot 1999
7048	Ascaris sp.	Helminth	Aotus vociferans	Phillips et al. 2004
3365	Hymenolepis diminuta	Helminth	Aotus vociferans	Michaud et al. 2003
3208	Mansonella sp.	Helminth	Aotus vociferans	Tantalean et al. 1990
7044	Schistosoma mansoni	Helminth	Aotus vociferans	Phillips et al. 2004
7047	Strongyloides sp.	Helminth	Aotus vociferans	Phillips et al. 2004
3425	Trypanoxyuris sp.	Helminth	Aotus vociferans	Michaud et al. 2003
2635	Dipetalonema gracile	Helminth	Ateles chamek	Karesh et al. 1998
1184	Dipetalonema gracile	Helminth	Ateles chamek	National Parasite Collection (WWW)
7693	Dipetalonema yatesi	Helminth	Ateles chamek	Notarnicola et al., 2007
2636	Strongyloides sp.	Helminth	Ateles chamek	Karesh et al. 1998
7067	Strongyloides sp.	Helminth	Ateles chamek	Phillips et al. 2004
7066	Trichuris trichiura	Helminth	Ateles chamek	Phillips et al. 2004
6672	Acanthocheilonema sp.	Helminth	Ateles fusciceps	McCoy 1936
1172	Ascaris lumbricoides	Helminth	Ateles fusciceps	National Parasite Collection (WWW)
1174	Buckleyenterobius sp.	Helminth	Ateles fusciceps	National Parasite Collection (WWW)
1079	Dipetalonema atelense	Helminth	Ateles fusciceps	Webber 1955
1171	Dipetalonema gracile	Helminth	Ateles fusciceps	National Parasite Collection (WWW)
3177	Dipetalonema marmosetae	Helminth	Ateles fusciceps	Sousa et al. 1974
1170	Necator americanus	Helminth	Ateles fusciceps	National Parasite Collection (WWW)
1175	Oxyuronema sp.	Helminth	Ateles fusciceps	National Parasite Collection (WWW)
1173	Protospirura muricola	Helminth	Ateles fusciceps	National Parasite Collection (WWW)
6674	Tetrapetalonema atelensis	Helminth	Ateles fusciceps	McCoy 1936
6661	Acanthocheilonema sp.	Helminth	Ateles geoffroyi	McCoy 1936
1183	Ascaris sp.	Helminth	Ateles geoffroyi	National Parasite Collection (WWW)
9633	Buckleyenterobius atelis	Helminth	Ateles geoffroyi	Solorzano-Garcia and Perez-Pone de Leon 2017
9740	Buckleyenterobius atelis	Helminth	Ateles geoffroyi	Solorzano-Garcia and Perez-Pone de Leon 2017
9744	Buckleyenterobius atelis	Helminth	Ateles geoffroyi	Solorzano-Garcia and Perez-Pone de Leon 2017
9748	Buckleyenterobius atelis	Helminth	Ateles geoffroyi	Solorzano-Garcia and Perez-Pone de Leon 2017
9631	Controrchis biliophilus	Helminth	Ateles geoffroyi	Solorzano-Garcia and Perez-Pone de Leon 2017
9738	Controrchis biliophilus	Helminth	Ateles geoffroyi	Solorzano-Garcia and Perez-Pone de Leon 2017
1078	Dipetalonema atelense	Helminth	Ateles geoffroyi	Webber 1955
1180	Dipetalonema gracile	Helminth	Ateles geoffroyi	National Parasite Collection (WWW)
3258	Dipetalonema marmosetae	Helminth	Ateles geoffroyi	Webber 1955
1178	Oxyuronema atelophorum	Helminth	Ateles geoffroyi	National Parasite Collection (WWW)
1179	Strongyloides fulleborni	Helminth	Ateles geoffroyi	National Parasite Collection (WWW)
1176	Tetrapetalonema atelensis	Helminth	Ateles geoffroyi	National Parasite Collection (WWW)
1177	Tetrapetalonema atelensis	Helminth	Ateles geoffroyi	National Parasite Collection (WWW)
6662	Tetrapetalonema atelensis	Helminth	Ateles geoffroyi	McCoy 1936
1181	Tetrapetalonema marmosetae	Helminth	Ateles geoffroyi	National Parasite Collection (WWW)
1182	Tetrapetalonema marmosetae	Helminth	Ateles geoffroyi	National Parasite Collection (WWW)
9635	Trypanoxyuris atelophora	Helminth	Ateles geoffroyi	Solorzano-Garcia and Perez-Pone de Leon 2017
9741	Trypanoxyuris atelophora	Helminth	Ateles geoffroyi	Solorzano-Garcia and Perez-Pone de Leon 2017
9745	Trypanoxyuris atelophora	Helminth	Ateles geoffroyi	Solorzano-Garcia and Perez-Pone de Leon 2017
9749	Trypanoxyuris atelophora	Helminth	Ateles geoffroyi	Solorzano-Garcia and Perez-Pone de Leon 2017
1169	Oxyuronema atelophorum	Helminth	Ateles hybridus	National Parasite Collection (WWW)
199	Buckleyenterobius atelis	Helminth	Ateles paniscus	Hugot and Baylac 1996
2120	Buckleyenterobius atelis	Helminth	Ateles paniscus	Hugot 1985
1722	Dipetalonema caudispina	Helminth	Ateles paniscus	Bain et al. 1986
3259	Dipetalonema gracile	Helminth	Ateles paniscus	Webber 1955
4720	Dipetalonema gracile	Helminth	Ateles paniscus	Webber 1955
2132	Paraoxyuronema atelis	Helminth	Ateles paniscus	Hugot 1999
8501	Lemurostrongylus sp.	Helminth	Avahi laniger	Junge et al. 2017
645	Dipetalonema petteri	Helminth	Avahi occidentalis	Chabaud et al. 1965
619	Pararhabdonema longistriata	Helminth	Avahi occidentalis	Chabaud et al. 1965
3185	Graphidiodes berlai	Helminth	Brachyteles arachnoides	Stuart et al. 1993
1084	Paraoxyuronema brachytelesi	Helminth	Brachyteles arachnoides	Hugot et al. 1996
2133	Paraoxyuronema brachytelesi	Helminth	Brachyteles arachnoides	Hugot 1999
746	Strongyloides cebus	Helminth	Brachyteles arachnoides	Stuart et al. 1993
748	Strongyloides cebus	Helminth	Brachyteles arachnoides	Stuart et al. 1993
3193	Strongyloides cebus	Helminth	Brachyteles arachnoides	Stuart et al. 1993
749	Trypanoxyuris brachyteles	Helminth	Brachyteles arachnoides	Stuart et al. 1993
3198	Trypanoxyuris brachyteles	Helminth	Brachyteles arachnoides	Stuart et al. 1993
1074	Dipetalonema digitatum	Helminth	Bunopithecus hoolock	Webber 1955
8025	Monodontus sp.	Helminth	Cacajao calvus	Goncalves et al. 2002
9240	Trypanoxyuris sp.	Helminth	Cacajao calvus	Conga et al. 2013
7544	Prosthenorchis elegans	Helminth	Callicebus cupreus	Mueller et al. 2010
2134	Trypanoxyuris callicebi	Helminth	Callicebus moloch	Hugot 1999
2172	Trypanoxyuris callicebi	Helminth	Callicebus moloch	Hugot and Vaucher 1985
2173	Trypanoxyuris callicebi	Helminth	Callicebus moloch	Hugot et al. 1994
2135	Trypanoxyuris croizati	Helminth	Callicebus torquatus	Hugot 1999
2174	Trypanoxyuris croizati	Helminth	Callicebus torquatus	Hugot et al. 1994
1199	Platynosomum amazonensis	Helminth	Callimico goeldii	National Parasite Collection (WWW)
1200	Platynosomum amazonensis	Helminth	Callimico goeldii	National Parasite Collection (WWW)
1202	Sparganum sp.	Helminth	Callimico goeldii	National Parasite Collection (WWW)
1234	Strigea sp.	Helminth	Callimico goeldii	National Parasite Collection (WWW)
1203	Strigea sp.	Helminth	Callimico goeldii	National Parasite Collection (WWW)
1204	Strigea sp.	Helminth	Callimico goeldii	National Parasite Collection (WWW)
1205	Strigea sp.	Helminth	Callimico goeldii	National Parasite Collection (WWW)
1206	Strigea sp.	Helminth	Callimico goeldii	National Parasite Collection (WWW)
1207	Strigea sp.	Helminth	Callimico goeldii	National Parasite Collection (WWW)
1208	Strigea sp.	Helminth	Callimico goeldii	National Parasite Collection (WWW)
1209	Strigea sp.	Helminth	Callimico goeldii	National Parasite Collection (WWW)
1210	Strigea sp.	Helminth	Callimico goeldii	National Parasite Collection (WWW)
1211	Strigea sp.	Helminth	Callimico goeldii	National Parasite Collection (WWW)
1212	Strigea sp.	Helminth	Callimico goeldii	National Parasite Collection (WWW)
1213	Strigea sp.	Helminth	Callimico goeldii	National Parasite Collection (WWW)
1214	Strigea sp.	Helminth	Callimico goeldii	National Parasite Collection (WWW)
1215	Strigea sp.	Helminth	Callimico goeldii	National Parasite Collection (WWW)
1216	Strigea sp.	Helminth	Callimico goeldii	National Parasite Collection (WWW)
1217	Strigea sp.	Helminth	Callimico goeldii	National Parasite Collection (WWW)
1218	Strigea sp.	Helminth	Callimico goeldii	National Parasite Collection (WWW)
1219	Strigea sp.	Helminth	Callimico goeldii	National Parasite Collection (WWW)
1220	Strigea sp.	Helminth	Callimico goeldii	National Parasite Collection (WWW)
1221	Strigea sp.	Helminth	Callimico goeldii	National Parasite Collection (WWW)
1222	Strigea sp.	Helminth	Callimico goeldii	National Parasite Collection (WWW)
1223	Strigea sp.	Helminth	Callimico goeldii	National Parasite Collection (WWW)
1224	Strigea sp.	Helminth	Callimico goeldii	National Parasite Collection (WWW)
1225	Strigea sp.	Helminth	Callimico goeldii	National Parasite Collection (WWW)
1226	Strigea sp.	Helminth	Callimico goeldii	National Parasite Collection (WWW)
1227	Strigea sp.	Helminth	Callimico goeldii	National Parasite Collection (WWW)
1228	Strigea sp.	Helminth	Callimico goeldii	National Parasite Collection (WWW)
1229	Strigea sp.	Helminth	Callimico goeldii	National Parasite Collection (WWW)
1230	Strigea sp.	Helminth	Callimico goeldii	National Parasite Collection (WWW)
1231	Strigea sp.	Helminth	Callimico goeldii	National Parasite Collection (WWW)
1232	Strigea sp.	Helminth	Callimico goeldii	National Parasite Collection (WWW)
1233	Strigea sp.	Helminth	Callimico goeldii	National Parasite Collection (WWW)
2136	Trypanoxyuris goeldii	Helminth	Callimico goeldii	Hugot 1999
1235	Primasubulura jacchi	Helminth	Callithrix argentata	National Parasite Collection (WWW)
1236	Tetrapetalonema marmosetae	Helminth	Callithrix argentata	National Parasite Collection (WWW)
9303	Prosthenorchis elegans	Helminth	Callithrix geoffroyi	de Oliveira et al. 2017
1244	Athesmia foxi	Helminth	Callithrix jacchus	National Parasite Collection (WWW)
1245	Athesmia foxi	Helminth	Callithrix jacchus	National Parasite Collection (WWW)
3074	Filariopsis barretoi	Helminth	Callithrix jacchus	Rego and Schaeffer 1988
1239	Filaroides barretoi	Helminth	Callithrix jacchus	National Parasite Collection (WWW)
1240	Filaroides barretoi	Helminth	Callithrix jacchus	National Parasite Collection (WWW)
1246	Leipertrema foxi	Helminth	Callithrix jacchus	National Parasite Collection (WWW)
1265	Molineus vexillarius	Helminth	Callithrix jacchus	National Parasite Collection (WWW)
1238	Necator americanus	Helminth	Callithrix jacchus	National Parasite Collection (WWW)
1237	Platynosomum amazonensis	Helminth	Callithrix jacchus	National Parasite Collection (WWW)
1249	Primasubulura jacchi	Helminth	Callithrix jacchus	National Parasite Collection (WWW)
1250	Primasubulura jacchi	Helminth	Callithrix jacchus	National Parasite Collection (WWW)
1242	Prosthenorchis elegans	Helminth	Callithrix jacchus	National Parasite Collection (WWW)
1264	Prosthenorchis spirula	Helminth	Callithrix jacchus	National Parasite Collection (WWW)
1247	Subulura jacchi	Helminth	Callithrix jacchus	National Parasite Collection (WWW)
1248	Subulura jacchi	Helminth	Callithrix jacchus	National Parasite Collection (WWW)
1261	Tetrapetalonema marmosetae	Helminth	Callithrix jacchus	National Parasite Collection (WWW)
1251	Trichospirura leptostoma	Helminth	Callithrix jacchus	National Parasite Collection (WWW)
1252	Trichospirura leptostoma	Helminth	Callithrix jacchus	National Parasite Collection (WWW)
1253	Trichospirura leptostoma	Helminth	Callithrix jacchus	National Parasite Collection (WWW)
1254	Trichospirura leptostoma	Helminth	Callithrix jacchus	National Parasite Collection (WWW)
1255	Trichospirura leptostoma	Helminth	Callithrix jacchus	National Parasite Collection (WWW)
1256	Trichospirura leptostoma	Helminth	Callithrix jacchus	National Parasite Collection (WWW)
1257	Trichospirura leptostoma	Helminth	Callithrix jacchus	National Parasite Collection (WWW)
1258	Trichospirura leptostoma	Helminth	Callithrix jacchus	National Parasite Collection (WWW)
1259	Trichospirura leptostoma	Helminth	Callithrix jacchus	National Parasite Collection (WWW)
1260	Trichospirura leptostoma	Helminth	Callithrix jacchus	National Parasite Collection (WWW)
2137	Trypanoxyuris callithricis	Helminth	Callithrix jacchus	Hugot 1999
1241	Trypanoxyuris callithricis	Helminth	Callithrix jacchus	National Parasite Collection (WWW)
3223	Trypanoxyuris callithricis	Helminth	Callithrix jacchus	Valenca et al. 2000
9088	Prosthenorchis elegans	Helminth	Callithrix kuhlii	Catenacci et al. 2016
2395	Filariopsis cebuellaa	Helminth	Callithrix pygmaea	Rego and Schaeffer 1988
1266	Primasubulura jacchi	Helminth	Callithrix pygmaea	National Parasite Collection (WWW)
1267	Trichospirura leptostoma	Helminth	Callithrix pygmaea	National Parasite Collection (WWW)
9651	Capillaria sp.	Helminth	Cebus albifrons	Martin-Solano et al. 2017
9727	Capillaria sp.	Helminth	Cebus albifrons	Martin et al. 2018
1268	Dipetalonema obtusa	Helminth	Cebus albifrons	National Parasite Collection (WWW)
9649	Hymenolepis sp.	Helminth	Cebus albifrons	Martin-Solano et al. 2017
9725	Hymenolepis sp.	Helminth	Cebus albifrons	Martin et al. 2018
7070	Strongyloides sp.	Helminth	Cebus albifrons	Phillips et al. 2004
9650	Strongyloides sp.	Helminth	Cebus albifrons	Martin-Solano et al. 2017
9726	Strongyloides sp.	Helminth	Cebus albifrons	Martin et al. 2018
2121	Trypanoxyuris clementinae	Helminth	Cebus albifrons	Hugot 1985
816	Trypanoxyuris clementinae	Helminth	Cebus albifrons	Hugot 1999
2138	Trypanoxyuris clementinae	Helminth	Cebus albifrons	Hugot 1999
7088	Ascaris sp.	Helminth	Cebus apella	Phillips et al. 2004
3260	Dipetalonema gracile	Helminth	Cebus apella	Webber 1955
4721	Dipetalonema gracile	Helminth	Cebus apella	Webber 1955
2396	Filariopsis arator	Helminth	Cebus apella	Rego and Schaeffer 1988
773	Molineus torulosus	Helminth	Cebus apella	Durette-Desset et al. 2001
5138	Molineus torulosus	Helminth	Cebus apella	Durette-Desset et al. 2001
7087	Strongyloides sp.	Helminth	Cebus apella	Phillips et al. 2004
2122	Trypanoxyuris clementinae	Helminth	Cebus apella	Hugot 1985
819	Trypanoxyuris clementinae	Helminth	Cebus apella	Hugot 1999
2139	Trypanoxyuris clementinae	Helminth	Cebus apella	Hugot 1999
1274	Acanthocheilonema sp.	Helminth	Cebus capucinus	National Parasite Collection (WWW)
6654	Acanthocheilonema sp.	Helminth	Cebus capucinus	McCoy 1936
1275	Dipetalonema gracile	Helminth	Cebus capucinus	National Parasite Collection (WWW)
1281	Dipetalonema gracile	Helminth	Cebus capucinus	National Parasite Collection (WWW)
1723	Dipetalonema gracile	Helminth	Cebus capucinus	Bain et al. 1986
3219	Dipetalonema gracile	Helminth	Cebus capucinus	Webber 1955
926	Dipetalonema marmosetae	Helminth	Cebus capucinus	Sousa et al. 1974
1278	Dipetalonema obtusa	Helminth	Cebus capucinus	National Parasite Collection (WWW)
3178	Dipetalonema obtusa	Helminth	Cebus capucinus	Sousa et al. 1974
3262	Dipetalonema parvum	Helminth	Cebus capucinus	Webber 1955
1269	Filariopsis arator	Helminth	Cebus capucinus	National Parasite Collection (WWW)
7468	Filariopsis barretoi	Helminth	Cebus capucinus	Parr 2011
7849	Filariopsis barretoi	Helminth	Cebus capucinus	Parr et al. 2013
1272	Hymenolepis diminuta	Helminth	Cebus capucinus	National Parasite Collection (WWW)
6658	Microfilaria obtusa	Helminth	Cebus capucinus	McCoy 1936
6657	Microfilaria panamensis	Helminth	Cebus capucinus	McCoy 1936
1279	Oxyuroidea sp.	Helminth	Cebus capucinus	National Parasite Collection (WWW)
1271	Physaloptera cebi	Helminth	Cebus capucinus	National Parasite Collection (WWW)
1273	Prosthenorchis elegans	Helminth	Cebus capucinus	National Parasite Collection (WWW)
1276	Protospirura muricola	Helminth	Cebus capucinus	National Parasite Collection (WWW)
1277	Protospirura muricola	Helminth	Cebus capucinus	National Parasite Collection (WWW)
7469	Strongyloides sp.	Helminth	Cebus capucinus	Parr 2011
7850	Strongyloides sp.	Helminth	Cebus capucinus	Parr et al. 2013
1282	Tetrapetalonema marmosetae	Helminth	Cebus capucinus	National Parasite Collection (WWW)
1283	Tetrapetalonema parvum	Helminth	Cebus capucinus	National Parasite Collection (WWW)
6656	Tetrapetalonema parvum	Helminth	Cebus capucinus	McCoy 1936
1280	Trichostrongylidae sp.	Helminth	Cebus capucinus	National Parasite Collection (WWW)
1270	Trypanoxyuris callis	Helminth	Cebus capucinus	National Parasite Collection (WWW)
3263	Dipetalonema gracile	Helminth	Cebus libidinosus	Webber 1955
3261	Dipetalonema nicollei	Helminth	Cebus libidinosus	Webber 1955
774	Molineus torulosus	Helminth	Cebus olivaceus	Durette-Desset et al. 2001
8217	Oesophagostomum sp.	Helminth	Cercocebus albigena	Ghai et al. 2014a
8156	Physaloptera sp.	Helminth	Cercocebus albigena	Arlet et al. 2015
8158	Strongyloides sp.	Helminth	Cercocebus albigena	Arlet et al. 2015
8194	Trichuris trichiura	Helminth	Cercocebus albigena	Ghai et al. 2014b
3039	Cercogylus africanus	Helminth	Cercocebus chrysogaster	Petter and Brochier 1989
6172	Anoplocephala sp.	Helminth	Cercocebus galeritus	Mbora and McPeek 2009
4829	Ascaridia galli	Helminth	Cercocebus galeritus	Mbora and Munene 2006
6174	Ascaris sp.	Helminth	Cercocebus galeritus	Mbora and McPeek 2009
2770	Ascaris sp.	Helminth	Cercocebus galeritus	Lilly et al. 2002
6176	Bertiella sp.	Helminth	Cercocebus galeritus	Mbora and McPeek 2009
4830	Capillaria sp.	Helminth	Cercocebus galeritus	Mbora and Munene 2006
6177	Capillaria sp.	Helminth	Cercocebus galeritus	Mbora and McPeek 2009
6178	Dicrocoelium sp.	Helminth	Cercocebus galeritus	Mbora and McPeek 2009
4831	Heterakis sp.	Helminth	Cercocebus galeritus	Mbora and Munene 2006
6182	Heterakis sp.	Helminth	Cercocebus galeritus	Mbora and McPeek 2009
6184	Oesophagostomum sp.	Helminth	Cercocebus galeritus	Mbora and McPeek 2009
6171	Physaloptera sp.	Helminth	Cercocebus galeritus	Mbora and McPeek 2009
4835	Physaloptera sp.	Helminth	Cercocebus galeritus	Mbora and Munene 2006
6185	Physaloptera sp.	Helminth	Cercocebus galeritus	Mbora and McPeek 2009
4836	Streptopharagus sp.	Helminth	Cercocebus galeritus	Mbora and Munene 2006
6186	Streptopharagus sp.	Helminth	Cercocebus galeritus	Mbora and McPeek 2009
4837	Strongyloides fulleborni	Helminth	Cercocebus galeritus	Mbora and Munene 2006
4838	Toxascaris sp.	Helminth	Cercocebus galeritus	Mbora and Munene 2006
6188	Toxascaris sp.	Helminth	Cercocebus galeritus	Mbora and McPeek 2009
4839	Toxocara sp.	Helminth	Cercocebus galeritus	Mbora and Munene 2006
6189	Toxocara sp.	Helminth	Cercocebus galeritus	Mbora and McPeek 2009
4840	Trichostrongylus sp.	Helminth	Cercocebus galeritus	Mbora and Munene 2006
6190	Trichostrongylus sp.	Helminth	Cercocebus galeritus	Mbora and McPeek 2009
4841	Trichuris trichiura	Helminth	Cercocebus galeritus	Mbora and Munene 2006
1288	Anatrichosoma ixyos	Helminth	Cercocebus torquatus	National Parasite Collection (WWW)
1289	Anatrichosoma ixyos	Helminth	Cercocebus torquatus	National Parasite Collection (WWW)
9101	Ancylostoma sp.	Helminth	Cercocebus torquatus	Kouassi et al. 2015
1290	Brodenia serrata	Helminth	Cercocebus torquatus	National Parasite Collection (WWW)
9110	Dicrocoelium sp.	Helminth	Cercocebus torquatus	Kouassi et al. 2015
486	Necator americanus	Helminth	Cercocebus torquatus	Bakarr et al. 1991
9103	Oesophagostomum sp.	Helminth	Cercocebus torquatus	Kouassi et al. 2015
9106	Strongyloides stercoralis	Helminth	Cercocebus torquatus	Kouassi et al. 2015
9104	Subulura sp.	Helminth	Cercocebus torquatus	Kouassi et al. 2015
9107	Ternidens sp.	Helminth	Cercocebus torquatus	Kouassi et al. 2015
9108	Trichuris sp.	Helminth	Cercocebus torquatus	Kouassi et al. 2015
7747	Anatrichosoma sp.	Helminth	Cercopithecus aethiops	Petrasova et al. 2010
9637	Ascaris sp.	Helminth	Cercopithecus aethiops	Valenta et al. 2017
9677	Ascaris sp.	Helminth	Cercopithecus aethiops	Thatcher et al. 2018
2054	Bertiella studeri	Helminth	Cercopithecus aethiops	Graber 1975
1735	Cercopithifilaria verveti	Helminth	Cercopithecus aethiops	Bain et al. 1989
1296	Dipetalonema gracile	Helminth	Cercopithecus aethiops	National Parasite Collection (WWW)
689	Dirofilaria aethiops	Helminth	Cercopithecus aethiops	Webber 1955
815	Enterobius bipapillatus	Helminth	Cercopithecus aethiops	Hugot 1999
1293	Enterobius bipapillatus	Helminth	Cercopithecus aethiops	National Parasite Collection (WWW)
2140	Enterobius bipapillatus	Helminth	Cercopithecus aethiops	Hugot 1999
4731	Enterobius bipapillatus	Helminth	Cercopithecus aethiops	Brooks and Glen 1982
9639	Fasciola sp.	Helminth	Cercopithecus aethiops	Valenta et al. 2017
9640	Hyostrongylus sp.	Helminth	Cercopithecus aethiops	Valenta et al. 2017
9766	Hyostrongylus sp.	Helminth	Cercopithecus aethiops	Valenta et al. 2017
1299	Loa ugandis	Helminth	Cercopithecus aethiops	National Parasite Collection (WWW)
9764	Metastrongylus sp.	Helminth	Cercopithecus aethiops	Valenta et al. 2017
1291	Oesophagostomum apiostomum	Helminth	Cercopithecus aethiops	National Parasite Collection (WWW)
1292	Oesophagostomum apiostomum	Helminth	Cercopithecus aethiops	National Parasite Collection (WWW)
7661	Primasubulura sp.	Helminth	Cercopithecus aethiops	Kooriyama et al., 2012
960	Schistosoma haematobium	Helminth	Cercopithecus aethiops	Nelson 1960
1885	Schistosoma mansoni	Helminth	Cercopithecus aethiops	Else et al. 1982
1965	Schistosoma mansoni	Helminth	Cercopithecus aethiops	Fuller et al. 1979
2055	Schistosoma mansoni	Helminth	Cercopithecus aethiops	Graber 1975
3051	Schistosoma mattheei	Helminth	Cercopithecus aethiops	Pitchford et al. 1973a
4570	Schistosoma mattheei	Helminth	Cercopithecus aethiops	Pitchford et al. 1973b
524	Setaria sp.	Helminth	Cercopithecus aethiops	Jooste 1990
1297	Streptopharagus pigmentatus	Helminth	Cercopithecus aethiops	National Parasite Collection (WWW)
3609	Strongyloides fulleborni	Helminth	Cercopithecus aethiops	Gillespie et al. 2004
1295	Subulura distans	Helminth	Cercopithecus aethiops	National Parasite Collection (WWW)
1294	Ternidens deminutus	Helminth	Cercopithecus aethiops	National Parasite Collection (WWW)
3487	Ternidens deminutus	Helminth	Cercopithecus aethiops	Nelson 1965
9643	Toxocara sp.	Helminth	Cercopithecus aethiops	Valenta et al. 2017
3498	Trichuris sp.	Helminth	Cercopithecus aethiops	Legesse and Erko 2004
3499	Trichuris sp.	Helminth	Cercopithecus aethiops	Legesse and Erko 2004
3629	Trichuris sp.	Helminth	Cercopithecus aethiops	Gillespie et al. 2004
7664	Trichuris sp.	Helminth	Cercopithecus aethiops	Kooriyama et al., 2012
7744	Trichuris sp.	Helminth	Cercopithecus aethiops	Petrasova et al. 2010
8079	Trichuris sp.	Helminth	Cercopithecus aethiops	Wren et al. 2015
9644	Trichuris sp.	Helminth	Cercopithecus aethiops	Valenta et al. 2017
9676	Trichuris sp.	Helminth	Cercopithecus aethiops	Thatcher et al. 2018
726	Capillaria sp.	Helminth	Cercopithecus albogularis	Appleton et al. 1994
727	Capillaria sp.	Helminth	Cercopithecus albogularis	Appleton et al. 1994
936	Enterobius sp.	Helminth	Cercopithecus albogularis	Appleton et al. 1994
940	Gongylonema sp.	Helminth	Cercopithecus albogularis	Appleton et al. 1994
1301	Oesophagostomum bifurcum	Helminth	Cercopithecus albogularis	National Parasite Collection (WWW)
937	Physaloptera caucasia	Helminth	Cercopithecus albogularis	Appleton et al. 1994
938	Streptopharagus pigmentatus	Helminth	Cercopithecus albogularis	Appleton et al. 1994
939	Streptopharagus pigmentatus	Helminth	Cercopithecus albogularis	Appleton et al. 1994
1302	Streptopharagus pigmentatus	Helminth	Cercopithecus albogularis	National Parasite Collection (WWW)
1312	Subulura sp.	Helminth	Cercopithecus albogularis	National Parasite Collection (WWW)
1313	Subulura sp.	Helminth	Cercopithecus albogularis	National Parasite Collection (WWW)
1314	Subulura sp.	Helminth	Cercopithecus albogularis	National Parasite Collection (WWW)
1315	Subulura sp.	Helminth	Cercopithecus albogularis	National Parasite Collection (WWW)
930	Ternidens deminutus	Helminth	Cercopithecus albogularis	Appleton et al. 1994
933	Trichostrongylus axei	Helminth	Cercopithecus albogularis	Appleton et al. 1994
671	Trichuris trichiura	Helminth	Cercopithecus albogularis	Appleton et al. 1994
719	Trichuris trichiura	Helminth	Cercopithecus albogularis	Appleton et al. 1994
461	Trichuris trichiura	Helminth	Cercopithecus albogularis	Appleton and White 1989
3654	Bertiella sp.	Helminth	Cercopithecus ascanius	Gillespie et al. 2004
7643	Chitwoodspirura sp.	Helminth	Cercopithecus ascanius	Kooriyama et al., 2012
3650	Enterobius sp.	Helminth	Cercopithecus ascanius	Gillespie et al. 2004
2997	Mesocestoides sp.	Helminth	Cercopithecus ascanius	Nelson et al. 1965
3349	Oesophagostomum sp.	Helminth	Cercopithecus ascanius	Gillespie et al. 2005b
3614	Oesophagostomum sp.	Helminth	Cercopithecus ascanius	Gillespie et al. 2004
3976	Oesophagostomum sp.	Helminth	Cercopithecus ascanius	Gillespie et al. 2005b
8221	Oesophagostomum sp.	Helminth	Cercopithecus ascanius	Ghai et al. 2014a
7644	Oesophagostomum sp.	Helminth	Cercopithecus ascanius	Kooriyama et al., 2012
7646	Primasubulura sp.	Helminth	Cercopithecus ascanius	Kooriyama et al., 2012
3345	Streptopharagus sp.	Helminth	Cercopithecus ascanius	Gillespie et al. 2005b
3354	Streptopharagus sp.	Helminth	Cercopithecus ascanius	Gillespie et al. 2005b
3634	Streptopharagus sp.	Helminth	Cercopithecus ascanius	Gillespie et al. 2004
7647	Streptopharagus sp.	Helminth	Cercopithecus ascanius	Kooriyama et al., 2012
3344	Strongyloides fulleborni	Helminth	Cercopithecus ascanius	Gillespie et al. 2005b
3353	Strongyloides fulleborni	Helminth	Cercopithecus ascanius	Gillespie et al. 2005b
3606	Strongyloides fulleborni	Helminth	Cercopithecus ascanius	Gillespie et al. 2004
8198	Trichuris trichiura	Helminth	Cercopithecus ascanius	Ghai et al. 2014b
9121	Ancylostoma sp.	Helminth	Cercopithecus campbelli	Kouassi et al. 2015
3264	Dirofilaria corynodes	Helminth	Cercopithecus campbelli	Webber 1955
491	Necator americanus	Helminth	Cercopithecus campbelli	Bakarr et al. 1991
9123	Oesophagostomum sp.	Helminth	Cercopithecus campbelli	Kouassi et al. 2015
9126	Strongyloides stercoralis	Helminth	Cercopithecus campbelli	Kouassi et al. 2015
9124	Subulura sp.	Helminth	Cercopithecus campbelli	Kouassi et al. 2015
9127	Ternidens sp.	Helminth	Cercopithecus campbelli	Kouassi et al. 2015
9129	Trichostrongylus sp.	Helminth	Cercopithecus campbelli	Kouassi et al. 2015
492	Trichuris trichiura	Helminth	Cercopithecus campbelli	Bakarr et al. 1991
9141	Ancylostoma sp.	Helminth	Cercopithecus diana	Kouassi et al. 2015
9143	Oesophagostomum sp.	Helminth	Cercopithecus diana	Kouassi et al. 2015
9146	Strongyloides stercoralis	Helminth	Cercopithecus diana	Kouassi et al. 2015
9144	Subulura sp.	Helminth	Cercopithecus diana	Kouassi et al. 2015
9147	Ternidens sp.	Helminth	Cercopithecus diana	Kouassi et al. 2015
482	Trichuris trichiura	Helminth	Cercopithecus diana	Bakarr et al. 1991
3616	Oesophagostomum sp.	Helminth	Cercopithecus lhoesti	Gillespie et al. 2004
8218	Oesophagostomum sp.	Helminth	Cercopithecus lhoesti	Ghai et al. 2014a
3608	Strongyloides fulleborni	Helminth	Cercopithecus lhoesti	Gillespie et al. 2004
1300	Trichuris trichiura	Helminth	Cercopithecus lhoesti	National Parasite Collection (WWW)
8195	Trichuris trichiura	Helminth	Cercopithecus lhoesti	Ghai et al. 2014b
2943	Enterobius vermicularis	Helminth	Cercopithecus mitis	Munene et al. 1998
2999	Mesocestoides sp.	Helminth	Cercopithecus mitis	Nelson et al. 1965
2930	Oesophagostomum sp.	Helminth	Cercopithecus mitis	Munene et al. 1998
3615	Oesophagostomum sp.	Helminth	Cercopithecus mitis	Gillespie et al. 2004
8214	Oesophagostomum sp.	Helminth	Cercopithecus mitis	Ghai et al. 2014a
962	Schistosoma haematobium	Helminth	Cercopithecus mitis	Nelson 1960
1886	Schistosoma haematobium	Helminth	Cercopithecus mitis	Else et al. 1982
2944	Streptopharagus sp.	Helminth	Cercopithecus mitis	Munene et al. 1998
3635	Streptopharagus sp.	Helminth	Cercopithecus mitis	Gillespie et al. 2004
2945	Strongyloides fulleborni	Helminth	Cercopithecus mitis	Munene et al. 1998
3607	Strongyloides fulleborni	Helminth	Cercopithecus mitis	Gillespie et al. 2004
2946	Trichostrongylus sp.	Helminth	Cercopithecus mitis	Munene et al. 1998
2947	Trichuris trichiura	Helminth	Cercopithecus mitis	Munene et al. 1998
8191	Trichuris trichiura	Helminth	Cercopithecus mitis	Ghai et al. 2014b
1846	Loa loa	Helminth	Cercopithecus mona	Duke and Wijers 1958
2012	Oesophagostomum bifurcum	Helminth	Cercopithecus mona	Gasser et al. 1999
3551	Oesophagostomum bifurcum	Helminth	Cercopithecus mona	de Gruijter et al. 2004
3687	Oesophagostomum bifurcum	Helminth	Cercopithecus mona	de Gruijter et al. 2005
6022	Oesophagostomum bifurcum	Helminth	Cercopithecus mona	van Lieshout et al. 2005
3948	Ternidens deminutus	Helminth	Cercopithecus mona	Schindler et al. 2005
3265	Dirofilaria corynodes	Helminth	Cercopithecus nictitans	Webber 1955
1847	Loa loa	Helminth	Cercopithecus nictitans	Duke and Wijers 1958
9160	Anatrichosoma sp.	Helminth	Cercopithecus petaurista	Kouassi et al. 2015
9161	Ancylostoma sp.	Helminth	Cercopithecus petaurista	Kouassi et al. 2015
9162	Chitwoodspirura sp.	Helminth	Cercopithecus petaurista	Kouassi et al. 2015
9163	Oesophagostomum sp.	Helminth	Cercopithecus petaurista	Kouassi et al. 2015
9166	Strongyloides stercoralis	Helminth	Cercopithecus petaurista	Kouassi et al. 2015
9167	Ternidens sp.	Helminth	Cercopithecus petaurista	Kouassi et al. 2015
9168	Trichuris sp.	Helminth	Cercopithecus petaurista	Kouassi et al. 2015
63	Loa loa	Helminth	Cercopithecus preussi	Duke and Wijers 1958
624	Lemuricola contagiosus	Helminth	Cheirogaleus major	Chabaud et al. 1965
1088	Lemuricola contagiosus	Helminth	Cheirogaleus major	Hugot et al. 1996
2141	Lemuricola contagiosus	Helminth	Cheirogaleus major	Hugot 1999
650	Trichuris lemuris	Helminth	Cheirogaleus major	Chabaud et al. 1965
8668	Ascaris sp.	Helminth	Cheirogaleus medius	Springer and Kappeler 2016
8673	Ascaris sp.	Helminth	Cheirogaleus medius	Springer and Kappeler 2016
9603	Ascaris sp.	Helminth	Cheirogaleus medius	Rakotoniaina et al. 2016
6715	Hymenolepis sp.	Helminth	Cheirogaleus medius	Raharivololona et al. 2007
7259	Hymenolepis sp.	Helminth	Cheirogaleus medius	Raharivololona 2006
8666	Hymenolepis sp.	Helminth	Cheirogaleus medius	Springer and Kappeler 2016
8671	Hymenolepis sp.	Helminth	Cheirogaleus medius	Springer and Kappeler 2016
9586	Hymenolepis sp.	Helminth	Cheirogaleus medius	Rakotoniaina et al. 2016
9604	Lemuricola sp.	Helminth	Cheirogaleus medius	Rakotoniaina et al. 2016
8669	Metagonimus sp.	Helminth	Cheirogaleus medius	Springer and Kappeler 2016
8674	Metagonimus sp.	Helminth	Cheirogaleus medius	Springer and Kappeler 2016
9609	Metagonimus sp.	Helminth	Cheirogaleus medius	Rakotoniaina et al. 2016
9608	Opisthorchis sp.	Helminth	Cheirogaleus medius	Rakotoniaina et al. 2016
610	Spirura diplocyphos	Helminth	Cheirogaleus medius	Chabaud et al. 1965
635	Spirura diplocyphos	Helminth	Cheirogaleus medius	Chabaud et al. 1965
9607	Strongylida sp.	Helminth	Cheirogaleus medius	Rakotoniaina et al. 2016
6713	Strongyloides sp.	Helminth	Cheirogaleus medius	Raharivololona et al. 2007
7254	Strongyloides sp.	Helminth	Cheirogaleus medius	Raharivololona 2006
633	Subulura baeri	Helminth	Cheirogaleus medius	Chabaud et al. 1965
6714	Trichuris sp.	Helminth	Cheirogaleus medius	Raharivololona et al. 2007
7256	Trichuris sp.	Helminth	Cheirogaleus medius	Raharivololona 2006
8667	Trichuris sp.	Helminth	Cheirogaleus medius	Springer and Kappeler 2016
9602	Trichuris sp.	Helminth	Cheirogaleus medius	Rakotoniaina et al. 2016
2124	Trypanoxyuris satanas	Helminth	Chiropotes chiropotes	Hugot 1985
2123	Trypanoxyuris satanas	Helminth	Chiropotes satanas	Hugot 1985
200	Trypanoxyuris satanas	Helminth	Chiropotes satanas	Hugot and Baylac 1996
2142	Trypanoxyuris satanas	Helminth	Chiropotes satanas	Hugot 1999
341	Necator sp.	Helminth	Chlorocebus sabaeus	McGrew et al. 1989b
240	Physaloptera sp.	Helminth	Chlorocebus sabaeus	McGrew et al. 1989b
340	Strongyloides sp.	Helminth	Chlorocebus sabaeus	McGrew et al. 1989b
6137	Enterobius vermicularis	Helminth	Colobus angolensis	Okanga et al. 2006
6139	Enterobius vermicularis	Helminth	Colobus angolensis	Okanga et al. 2006
6140	Enterobius vermicularis	Helminth	Colobus angolensis	Okanga et al. 2006
3575	Strongyloides fulleborni	Helminth	Colobus angolensis	Gillespie et al. 2005a
3590	Trichuris sp.	Helminth	Colobus angolensis	Gillespie et al. 2005a
6125	Trichuris sp.	Helminth	Colobus angolensis	Okanga et al. 2006
6126	Trichuris sp.	Helminth	Colobus angolensis	Okanga et al. 2006
6127	Trichuris sp.	Helminth	Colobus angolensis	Okanga et al. 2006
6128	Trichuris sp.	Helminth	Colobus angolensis	Okanga et al. 2006
6129	Trichuris sp.	Helminth	Colobus angolensis	Okanga et al. 2006
9181	Ancylostoma sp.	Helminth	Colobus badius	Kouassi et al. 2015
3585	Ascaris sp.	Helminth	Colobus badius	Gillespie et al. 2005a
3594	Bertiella sp.	Helminth	Colobus badius	Gillespie et al. 2005a
7631	Chitwoodspirura sp.	Helminth	Colobus badius	Kooriyama et al., 2012
2143	Colobenterobius colobis	Helminth	Colobus badius	Hugot 1999
4729	Colobenterobius colobis	Helminth	Colobus badius	Brooks and Glen 1982
6712	Colobenterobius colobis	Helminth	Colobus badius	Hasegawa et al. 2008
9190	Dicrocoelium sp.	Helminth	Colobus badius	Kouassi et al. 2015
690	Dirofilaria aethiops	Helminth	Colobus badius	Webber 1955
7629	Enterobius sp.	Helminth	Colobus badius	Kooriyama et al., 2012
462	Necator americanus	Helminth	Colobus badius	Bakarr et al. 1991
465	Oesophagostomum sp.	Helminth	Colobus badius	Bakarr et al. 1991
3579	Oesophagostomum sp.	Helminth	Colobus badius	Gillespie et al. 2005a
3658	Oesophagostomum sp.	Helminth	Colobus badius	Gillespie and Chapman 2006
3659	Oesophagostomum sp.	Helminth	Colobus badius	Gillespie and Chapman 2006
3662	Oesophagostomum sp.	Helminth	Colobus badius	Gillespie and Chapman 2006
3663	Oesophagostomum sp.	Helminth	Colobus badius	Gillespie and Chapman 2006
3668	Oesophagostomum sp.	Helminth	Colobus badius	Gillespie and Chapman 2006
3669	Oesophagostomum sp.	Helminth	Colobus badius	Gillespie and Chapman 2006
3670	Oesophagostomum sp.	Helminth	Colobus badius	Gillespie and Chapman 2006
3686	Oesophagostomum sp.	Helminth	Colobus badius	Gillespie and Chapman 2006
3692	Oesophagostomum sp.	Helminth	Colobus badius	Chapman et al. 2005
3886	Oesophagostomum sp.	Helminth	Colobus badius	Gillespie and Chapman 2006
3979	Oesophagostomum sp.	Helminth	Colobus badius	Gillespie et al. 2005b
3980	Oesophagostomum sp.	Helminth	Colobus badius	Gillespie et al. 2005b
6694	Oesophagostomum sp.	Helminth	Colobus badius	Chapman et al. 2006b
9183	Oesophagostomum sp.	Helminth	Colobus badius	Kouassi et al. 2015
6523	Oesophagostomum sp.	Helminth	Colobus badius	Chapman et al. 2006a
6528	Oesophagostomum sp.	Helminth	Colobus badius	Chapman et al. 2006a
6533	Oesophagostomum sp.	Helminth	Colobus badius	Chapman et al. 2006a
6538	Oesophagostomum sp.	Helminth	Colobus badius	Chapman et al. 2006a
6543	Oesophagostomum sp.	Helminth	Colobus badius	Chapman et al. 2006a
6548	Oesophagostomum sp.	Helminth	Colobus badius	Chapman et al. 2006a
6553	Oesophagostomum sp.	Helminth	Colobus badius	Chapman et al. 2006a
6561	Oesophagostomum sp.	Helminth	Colobus badius	Chapman et al. 2006a
7630	Oesophagostomum sp.	Helminth	Colobus badius	Kooriyama et al., 2012
3672	Strongyloides fulleborni	Helminth	Colobus badius	Gillespie and Chapman 2006
3674	Strongyloides fulleborni	Helminth	Colobus badius	Gillespie and Chapman 2006
3675	Strongyloides fulleborni	Helminth	Colobus badius	Gillespie and Chapman 2006
3676	Strongyloides fulleborni	Helminth	Colobus badius	Gillespie and Chapman 2006
3677	Strongyloides fulleborni	Helminth	Colobus badius	Gillespie and Chapman 2006
3678	Strongyloides fulleborni	Helminth	Colobus badius	Gillespie and Chapman 2006
3888	Strongyloides fulleborni	Helminth	Colobus badius	Gillespie and Chapman 2006
3981	Strongyloides fulleborni	Helminth	Colobus badius	Gillespie et al. 2005b
3982	Strongyloides fulleborni	Helminth	Colobus badius	Gillespie et al. 2005b
6526	Strongyloides fulleborni	Helminth	Colobus badius	Chapman et al. 2006a
6531	Strongyloides fulleborni	Helminth	Colobus badius	Chapman et al. 2006a
6536	Strongyloides fulleborni	Helminth	Colobus badius	Chapman et al. 2006a
6541	Strongyloides fulleborni	Helminth	Colobus badius	Chapman et al. 2006a
6562	Strongyloides fulleborni	Helminth	Colobus badius	Chapman et al. 2006a
6696	Strongyloides fulleborni	Helminth	Colobus badius	Chapman et al. 2006b
3573	Strongyloides fulleborni	Helminth	Colobus badius	Gillespie et al. 2005a
3660	Strongyloides stercoralis	Helminth	Colobus badius	Gillespie and Chapman 2006
3684	Strongyloides stercoralis	Helminth	Colobus badius	Gillespie and Chapman 2006
3889	Strongyloides stercoralis	Helminth	Colobus badius	Gillespie and Chapman 2006
6532	Strongyloides stercoralis	Helminth	Colobus badius	Chapman et al. 2006a
6563	Strongyloides stercoralis	Helminth	Colobus badius	Chapman et al. 2006a
3576	Strongyloides stercoralis	Helminth	Colobus badius	Gillespie et al. 2005a
3266	Tawila tawila	Helminth	Colobus badius	Webber 1955
463	Trichuris trichiura	Helminth	Colobus badius	Bakarr et al. 1991
3586	Ascaris sp.	Helminth	Colobus guereza	Gillespie et al. 2005a
6576	Ascaris sp.	Helminth	Colobus guereza	Gillespie and Chapman 2008
3595	Bertiella sp.	Helminth	Colobus guereza	Gillespie et al. 2005a
820	Colobenterobius guerezae	Helminth	Colobus guereza	Hugot 1999
2144	Colobenterobius guerezae	Helminth	Colobus guereza	Hugot 1999
2145	Colobenterobius paraguerezae	Helminth	Colobus guereza	Hugot 1999
3580	Oesophagostomum sp.	Helminth	Colobus guereza	Gillespie et al. 2005a
3988	Oesophagostomum sp.	Helminth	Colobus guereza	Gillespie et al. 2005b
3993	Oesophagostomum sp.	Helminth	Colobus guereza	Gillespie et al. 2005b
6579	Oesophagostomum sp.	Helminth	Colobus guereza	Gillespie and Chapman 2008
6587	Oesophagostomum sp.	Helminth	Colobus guereza	Gillespie and Chapman 2008
6702	Oesophagostomum sp.	Helminth	Colobus guereza	Chapman et al. 2006b
7027	Oesophagostomum sp.	Helminth	Colobus guereza	Chapman et al. 2009b
8215	Oesophagostomum sp.	Helminth	Colobus guereza	Ghai et al. 2014a
3693	Strongyloides fulleborni	Helminth	Colobus guereza	Chapman et al. 2005
3989	Strongyloides fulleborni	Helminth	Colobus guereza	Gillespie et al. 2005b
3994	Strongyloides fulleborni	Helminth	Colobus guereza	Gillespie et al. 2005b
6580	Strongyloides fulleborni	Helminth	Colobus guereza	Gillespie and Chapman 2008
6588	Strongyloides fulleborni	Helminth	Colobus guereza	Gillespie and Chapman 2008
6703	Strongyloides fulleborni	Helminth	Colobus guereza	Chapman et al. 2006b
3574	Strongyloides fulleborni	Helminth	Colobus guereza	Gillespie et al. 2005a
8192	Trichuris trichiura	Helminth	Colobus guereza	Ghai et al. 2014b
1319	Filaria sp.	Helminth	Colobus occidentalis	National Parasite Collection (WWW)
1318	Gigantorhynchus gigas	Helminth	Colobus occidentalis	National Parasite Collection (WWW)
9201	Ancylostoma sp.	Helminth	Colobus polykomos	Kouassi et al. 2015
1320	Colobostrongylus strongi	Helminth	Colobus polykomos	National Parasite Collection (WWW)
1321	Colobostrongylus strongi	Helminth	Colobus polykomos	National Parasite Collection (WWW)
9209	Dicrocoelium sp.	Helminth	Colobus polykomos	Kouassi et al. 2015
3267	Dirofilaria schoutedeni	Helminth	Colobus polykomos	Webber 1955
467	Necator americanus	Helminth	Colobus polykomos	Bakarr et al. 1991
9203	Oesophagostomum sp.	Helminth	Colobus polykomos	Kouassi et al. 2015
469	Strongyloides sp.	Helminth	Colobus polykomos	Bakarr et al. 1991
9205	Strongyloides sp.	Helminth	Colobus polykomos	Kouassi et al. 2015
468	Trichuris trichiura	Helminth	Colobus polykomos	Bakarr et al. 1991
6628	Ascaris sp.	Helminth	Colobus vellerosus	Teichroeb et al. 2009
6637	Ascaris sp.	Helminth	Colobus vellerosus	Teichroeb et al. 2009
6629	Enterobius sp.	Helminth	Colobus vellerosus	Teichroeb et al. 2009
6638	Enterobius sp.	Helminth	Colobus vellerosus	Teichroeb et al. 2009
6630	Trichuris sp.	Helminth	Colobus vellerosus	Teichroeb et al. 2009
6639	Trichuris sp.	Helminth	Colobus vellerosus	Teichroeb et al. 2009
634	Ascaris petiti	Helminth	Daubentonia madagascariensis	Chabaud et al. 1965
2148	Madoxyuris daubentoniae	Helminth	Daubentonia madagascariensis	Hugot 1999
611	Mastophorus muris	Helminth	Daubentonia madagascariensis	Chabaud et al. 1965
652	Trichuris lemuris	Helminth	Daubentonia madagascariensis	Chabaud et al. 1965
342	Necator sp.	Helminth	Erythrocebus patas	McGrew et al. 1989b
3552	Oesophagostomum bifurcum	Helminth	Erythrocebus patas	de Gruijter et al. 2004
3567	Oesophagostomum bifurcum	Helminth	Erythrocebus patas	de Gruijter et al. 2005
343	Physaloptera sp.	Helminth	Erythrocebus patas	McGrew et al. 1989b
345	Streptopharagus sp.	Helminth	Erythrocebus patas	McGrew et al. 1989b
339	Strongyloides sp.	Helminth	Erythrocebus patas	McGrew et al. 1989b
347	Trichuris sp.	Helminth	Erythrocebus patas	McGrew et al. 1989b
7280	Lemuricola lemuris	Helminth	Eulemur albifrons	Irwin and Raharison, 2009
7244	Lemurostrongylus sp.	Helminth	Eulemur albifrons	Irwin and Raharison, 2009
651	Trichuris lemuris	Helminth	Eulemur albifrons	Chabaud et al. 1965
1326	Filaria sp.	Helminth	Eulemur collaris	National Parasite Collection (WWW)
1325	Thysanotaenia lemuris	Helminth	Eulemur collaris	National Parasite Collection (WWW)
622	Callistoura blanci	Helminth	Eulemur fulvus	Chabaud et al. 1965
642	Dipetalonema petteri	Helminth	Eulemur fulvus	Chabaud et al. 1965
607	Lemuricola baltazardi	Helminth	Eulemur fulvus	Chabaud et al. 1965
606	Lemuricola vauceli	Helminth	Eulemur fulvus	Chabaud et al. 1965
626	Lemuricola vauceli	Helminth	Eulemur fulvus	Chabaud et al. 1965
2149	Madoxyuris baltazardi	Helminth	Eulemur fulvus	Hugot 1999
1090	Madoxyuris vauceli	Helminth	Eulemur fulvus	Hugot et al. 1996
2150	Madoxyuris vauceli	Helminth	Eulemur fulvus	Hugot 1999
620	Callistoura brygooi	Helminth	Eulemur macaco	Chabaud et al. 1965
641	Dipetalonema petteri	Helminth	Eulemur macaco	Chabaud et al. 1965
631	Lemuricola lemuris	Helminth	Eulemur macaco	Chabaud et al. 1965
4722	Lemuricola lemuris	Helminth	Eulemur macaco	Brooks and Glen 1982
7281	Lemuricola lemuris	Helminth	Eulemur macaco	Irwin and Raharison, 2009
198	Lemuricola nana	Helminth	Eulemur macaco	Hugot and Baylac 1996
2151	Madoxyuris lemuris	Helminth	Eulemur macaco	Hugot 1999
643	Dipetalonema petteri	Helminth	Eulemur mongoz	Chabaud et al. 1965
627	Lemuricola vauceli	Helminth	Eulemur mongoz	Chabaud et al. 1965
662	Trichuris lemuris	Helminth	Eulemur mongoz	Chabaud et al. 1965
543	Fasciola sp.	Helminth	Eulemur rubriventer	Hogg 2002
4854	Fasciola sp.	Helminth	Eulemur rubriventer	Hogg 2002
541	Lemuricola sp.	Helminth	Eulemur rubriventer	Hogg 2002
4852	Lemuricola sp.	Helminth	Eulemur rubriventer	Hogg 2002
5004	Lemuricola sp.	Helminth	Eulemur rubriventer	Hogg 2002
6246	Callistoura sp.	Helminth	Eulemur rufus	Clough 2010
6327	Callistoura sp.	Helminth	Eulemur rufus	Clough et al. 2010
6337	Callistoura sp.	Helminth	Eulemur rufus	Clough et al. 2010
6251	Callistoura sp.	Helminth	Eulemur rufus	Clough 2010
6328	Callistoura sp.	Helminth	Eulemur rufus	Clough et al. 2010
6338	Callistoura sp.	Helminth	Eulemur rufus	Clough et al. 2010
6241	Lemuricola vauceli	Helminth	Eulemur rufus	Clough 2010
6326	Lemuricola vauceli	Helminth	Eulemur rufus	Clough et al. 2010
6336	Lemuricola vauceli	Helminth	Eulemur rufus	Clough et al. 2010
5786	Lemurostrongylus sp.	Helminth	Eulemur rufus	Junge and Louis 2005b
6258	Trichuris sp.	Helminth	Eulemur rufus	Clough 2010
6330	Trichuris sp.	Helminth	Eulemur rufus	Clough et al. 2010
6339	Trichuris sp.	Helminth	Eulemur rufus	Clough et al. 2010
5787	Trichuris sp.	Helminth	Eulemur rufus	Junge and Louis 2005b
9366	Ancylostoma sp.	Helminth	Galago demidoff	Boundenga et al. 2018
9396	Ancylostoma sp.	Helminth	Galago demidoff	Boundenga et al. 2018
9397	Ancylostoma sp.	Helminth	Galago demidoff	Boundenga et al. 2018
9372	Ascaris sp.	Helminth	Galago demidoff	Boundenga et al. 2018
9390	Ascaris sp.	Helminth	Galago demidoff	Boundenga et al. 2018
9391	Ascaris sp.	Helminth	Galago demidoff	Boundenga et al. 2018
9378	Dicrocoelium sp.	Helminth	Galago demidoff	Boundenga et al. 2018
9402	Dicrocoelium sp.	Helminth	Galago demidoff	Boundenga et al. 2018
9403	Dicrocoelium sp.	Helminth	Galago demidoff	Boundenga et al. 2018
9368	Gongylonema sp.	Helminth	Galago demidoff	Boundenga et al. 2018
9407	Gongylonema sp.	Helminth	Galago demidoff	Boundenga et al. 2018
9370	Lemuricola sp.	Helminth	Galago demidoff	Boundenga et al. 2018
9409	Lemuricola sp.	Helminth	Galago demidoff	Boundenga et al. 2018
9374	Oesophagostomum sp.	Helminth	Galago demidoff	Boundenga et al. 2018
9392	Oesophagostomum sp.	Helminth	Galago demidoff	Boundenga et al. 2018
9393	Oesophagostomum sp.	Helminth	Galago demidoff	Boundenga et al. 2018
9382	Strongyloides sp.	Helminth	Galago demidoff	Boundenga et al. 2018
9388	Strongyloides sp.	Helminth	Galago demidoff	Boundenga et al. 2018
9389	Strongyloides sp.	Helminth	Galago demidoff	Boundenga et al. 2018
9405	Trichostrongylus sp.	Helminth	Galago demidoff	Boundenga et al. 2018
9376	Trichostrongylus sp.	Helminth	Galago demidoff	Boundenga et al. 2018
9400	Trichuris sp.	Helminth	Galago demidoff	Boundenga et al. 2018
9401	Trichuris sp.	Helminth	Galago demidoff	Boundenga et al. 2018
9380	Trichuris sp.	Helminth	Galago demidoff	Boundenga et al. 2018
525	Primasubulura otolicini	Helminth	Galago moholi	Jooste 1990
9367	Ancylostoma sp.	Helminth	Galago thomasi	Boundenga et al. 2018
9420	Ancylostoma sp.	Helminth	Galago thomasi	Boundenga et al. 2018
9421	Ancylostoma sp.	Helminth	Galago thomasi	Boundenga et al. 2018
9373	Ascaris sp.	Helminth	Galago thomasi	Boundenga et al. 2018
9412	Ascaris sp.	Helminth	Galago thomasi	Boundenga et al. 2018
9413	Ascaris sp.	Helminth	Galago thomasi	Boundenga et al. 2018
9379	Dicrocoelium sp.	Helminth	Galago thomasi	Boundenga et al. 2018
9416	Dicrocoelium sp.	Helminth	Galago thomasi	Boundenga et al. 2018
9417	Dicrocoelium sp.	Helminth	Galago thomasi	Boundenga et al. 2018
9369	Gongylonema sp.	Helminth	Galago thomasi	Boundenga et al. 2018
9429	Gongylonema sp.	Helminth	Galago thomasi	Boundenga et al. 2018
9375	Oesophagostomum sp.	Helminth	Galago thomasi	Boundenga et al. 2018
9418	Oesophagostomum sp.	Helminth	Galago thomasi	Boundenga et al. 2018
9419	Oesophagostomum sp.	Helminth	Galago thomasi	Boundenga et al. 2018
9410	Strongyloides sp.	Helminth	Galago thomasi	Boundenga et al. 2018
9411	Strongyloides sp.	Helminth	Galago thomasi	Boundenga et al. 2018
9383	Strongyloides sp.	Helminth	Galago thomasi	Boundenga et al. 2018
9427	Trichostrongylus sp.	Helminth	Galago thomasi	Boundenga et al. 2018
9377	Trichostrongylus sp.	Helminth	Galago thomasi	Boundenga et al. 2018
9381	Trichuris sp.	Helminth	Galago thomasi	Boundenga et al. 2018
9422	Trichuris sp.	Helminth	Galago thomasi	Boundenga et al. 2018
9423	Trichuris sp.	Helminth	Galago thomasi	Boundenga et al. 2018
4714	Acanthocheilonema sp.	Helminth	Gorilla gorilla	Cousins 1972
37	Anoplocephala gorillae	Helminth	Gorilla gorilla	Sleeman et al. 2000
236	Anoplocephala gorillae	Helminth	Gorilla gorilla	Ashford et al. 1996
458	Anoplocephala gorillae	Helminth	Gorilla gorilla	Kalema 1995
561	Anoplocephala gorillae	Helminth	Gorilla gorilla	Fossey 1983
604	Anoplocephala gorillae	Helminth	Gorilla gorilla	Nybelin 1927
1702	Anoplocephala gorillae	Helminth	Gorilla gorilla	Ashford et al. 1996
4701	Anoplocephala gorillae	Helminth	Gorilla gorilla	Rothman and Bowman 2003
4702	Anoplocephala gorillae	Helminth	Gorilla gorilla	Rothman and Bowman 2003
4711	Anoplocephala gorillae	Helminth	Gorilla gorilla	Cousins 1972
5640	Anoplocephala gorillae	Helminth	Gorilla gorilla	Kalema-Zikusoka et al. 2005
5641	Anoplocephala gorillae	Helminth	Gorilla gorilla	Kalema-Zikusoka et al. 2005
6003	Anoplocephala gorillae	Helminth	Gorilla gorilla	Rothman et al. 2008
6004	Anoplocephala gorillae	Helminth	Gorilla gorilla	Rothman et al. 2008
6005	Anoplocephala gorillae	Helminth	Gorilla gorilla	Rothman et al. 2008
6081	Anoplocephala gorillae	Helminth	Gorilla gorilla	Rothman et al. 2009
6084	Anoplocephala gorillae	Helminth	Gorilla gorilla	Rothman et al. 2009
6087	Anoplocephala gorillae	Helminth	Gorilla gorilla	Rothman et al. 2009
447	Ascaris lumbricoides	Helminth	Gorilla gorilla	Kalema-Zikusoka et al. 2002
456	Ascaris lumbricoides	Helminth	Gorilla gorilla	Kalema 1995
4693	Ascaris lumbricoides	Helminth	Gorilla gorilla	Rothman and Bowman 2003
5636	Ascaris lumbricoides	Helminth	Gorilla gorilla	Kalema-Zikusoka et al. 2005
5637	Ascaris lumbricoides	Helminth	Gorilla gorilla	Kalema-Zikusoka et al. 2005
9548	Bertiella sp.	Helminth	Gorilla gorilla	Pafco et al. 2017
359	Capillaria hepatica	Helminth	Gorilla gorilla	Mudakikwa et al. 2001
396	Capillaria hepatica	Helminth	Gorilla gorilla	Graczyk et al. 1999
4708	Capillaria hepatica	Helminth	Gorilla gorilla	Rothman and Bowman 2003
4699	Capillaria hepatica	Helminth	Gorilla gorilla	Rothman and Bowman 2003
567	Chitwoodspirura wehri	Helminth	Gorilla gorilla	Rothman and Bowman 2003
3226	Dipetalonema gorillae	Helminth	Gorilla gorilla	van den Berghe et al. 1964
3227	Dipetalonema leopoldi	Helminth	Gorilla gorilla	van den Berghe et al. 1964
3228	Dipetalonema streptocercum	Helminth	Gorilla gorilla	van den Berghe et al. 1964
3229	Dipetalonema vanhoofi	Helminth	Gorilla gorilla	van den Berghe et al. 1964
370	Enterobius lerouxi	Helminth	Gorilla gorilla	Meder 1994
4734	Enterobius lerouxi	Helminth	Gorilla gorilla	Brooks and Glen 1982
242	Gongylonema sp.	Helminth	Gorilla gorilla	Landsoud-Soukate et al. 1995
546	Hyostrongylus kigeziensis	Helminth	Gorilla gorilla	Rothman and Bowman 2003
1703	Hyostrongylus kigeziensis	Helminth	Gorilla gorilla	Ashford et al. 1996
1877	Hyostrongylus kigeziensis	Helminth	Gorilla gorilla	Durette-Desset et al. 1992
4677	Hyostrongylus kigeziensis	Helminth	Gorilla gorilla	Rothman and Bowman 2003
560	Impalaia sp.	Helminth	Gorilla gorilla	Fossey 1983
4681	Impalaia sp.	Helminth	Gorilla gorilla	Rothman and Bowman 2003
1736	Loa loa	Helminth	Gorilla gorilla	Bain et al. 1995
3230	Loa loa	Helminth	Gorilla gorilla	van den Berghe et al. 1964
8013	Mammomonogamus sp.	Helminth	Gorilla gorilla	Freeman et al. 2004
9522	Mammomonogamus sp.	Helminth	Gorilla gorilla	Pafco et al. 2017
1737	Mansonella leopoldi	Helminth	Gorilla gorilla	Bain et al. 1995
1738	Mansonella lopeensis	Helminth	Gorilla gorilla	Bain et al. 1995
1739	Mansonella perstans	Helminth	Gorilla gorilla	Bain et al. 1995
3231	Microfilaria binucleata	Helminth	Gorilla gorilla	van den Berghe et al. 1964
1704	Murshidia devians	Helminth	Gorilla gorilla	Ashford et al. 1996
4684	Murshidia devians	Helminth	Gorilla gorilla	Rothman and Bowman 2003
4685	Murshidia devians	Helminth	Gorilla gorilla	Rothman and Bowman 2003
4710	Murshidia devians	Helminth	Gorilla gorilla	Rothman and Bowman 2003
441	Necator americanus	Helminth	Gorilla gorilla	Cousins 1972
450	Necator americanus	Helminth	Gorilla gorilla	Kalema 1995
4715	Oesophagostomum apiostomum	Helminth	Gorilla gorilla	Cousins 1972
442	Oesophagostomum stephanostomum	Helminth	Gorilla gorilla	Cousins 1972
548	Oesophagostomum stephanostomum	Helminth	Gorilla gorilla	Rothman and Bowman 2003
1705	Oesophagostomum stephanostomum	Helminth	Gorilla gorilla	Ashford et al. 1996
3233	Oesophagostomum stephanostomum	Helminth	Gorilla gorilla	van den Berghe et al. 1964
4687	Oesophagostomum stephanostomum	Helminth	Gorilla gorilla	Rothman and Bowman 2003
4689	Oesophagostomum stephanostomum	Helminth	Gorilla gorilla	Rothman and Bowman 2003
3234	Onchocerca volvulus	Helminth	Gorilla gorilla	van den Berghe et al. 1964
556	Paralibyostrongylus hebrenicutus	Helminth	Gorilla gorilla	Rothman and Bowman 2003
1706	Paralibyostrongylus kalinae	Helminth	Gorilla gorilla	Ashford et al. 1996
1878	Paralibyostrongylus kalinae	Helminth	Gorilla gorilla	Durette-Desset et al. 1992
4679	Paralibyostrongylus kalinae	Helminth	Gorilla gorilla	Rothman and Bowman 2003
565	Probstmayria gabonensis	Helminth	Gorilla gorilla	Rothman and Bowman 2003
566	Probstmayria goodallae	Helminth	Gorilla gorilla	Rothman and Bowman 2003
378	Probstmayria gorillae	Helminth	Gorilla gorilla	Meder 1994
549	Probstmayria gorillae	Helminth	Gorilla gorilla	Rothman and Bowman 2003
554	Probstmayria gorillae	Helminth	Gorilla gorilla	Rothman and Bowman 2003
559	Probstmayria gorillae	Helminth	Gorilla gorilla	Fossey 1983
9070	Streptopharagus sp.	Helminth	Gorilla gorilla	Makouloutou et al. 2014
551	Strongyloides fulleborni	Helminth	Gorilla gorilla	Rothman and Bowman 2003
1700	Strongyloides fulleborni	Helminth	Gorilla gorilla	Ashford et al. 1990
1707	Strongyloides fulleborni	Helminth	Gorilla gorilla	Ashford et al. 1996
4696	Strongyloides fulleborni	Helminth	Gorilla gorilla	Rothman and Bowman 2003
6006	Strongyloides fulleborni	Helminth	Gorilla gorilla	Rothman et al. 2008
6007	Strongyloides fulleborni	Helminth	Gorilla gorilla	Rothman et al. 2008
6008	Strongyloides fulleborni	Helminth	Gorilla gorilla	Rothman et al. 2008
6082	Strongyloides fulleborni	Helminth	Gorilla gorilla	Rothman et al. 2009
6088	Strongyloides fulleborni	Helminth	Gorilla gorilla	Rothman et al. 2009
6110	Strongyloides fulleborni	Helminth	Gorilla gorilla	Rothman et al. 2008
443	Ternidens deminutus	Helminth	Gorilla gorilla	Cousins 1972
386	Tetrapetalonema vanhoofi	Helminth	Gorilla gorilla	Meder 1994
570	Trichostrongylus colubriformis	Helminth	Gorilla gorilla	Sleeman et al. 2000
35	Trichuris trichiura	Helminth	Gorilla gorilla	Sleeman et al. 2000
457	Trichuris trichiura	Helminth	Gorilla gorilla	Kalema 1995
4671	Trichuris trichiura	Helminth	Gorilla gorilla	Rothman and Bowman 2003
4698	Trichuris trichiura	Helminth	Gorilla gorilla	Rothman and Bowman 2003
5639	Trichuris trichiura	Helminth	Gorilla gorilla	Kalema-Zikusoka et al. 2005
612	Lemurostrongylus residuus	Helminth	Hapalemur griseus	Chabaud et al. 1965
7243	Lemurostrongylus residuus	Helminth	Hapalemur griseus	Irwin and Raharison, 2009
648	Protofilaria furcata	Helminth	Hapalemur griseus	Chabaud et al. 1965
7829	Ascaris sp.	Helminth	Hylobates lar	Gillespie et al. 2013
7821	Dicrocoeliidae sp.	Helminth	Hylobates lar	Gillespie et al. 2013
1075	Dipetalonema digitatum	Helminth	Hylobates lar	Webber 1955
7824	Necator sp.	Helminth	Hylobates lar	Gillespie et al. 2013
7826	Strongyloides fulleborni	Helminth	Hylobates lar	Gillespie et al. 2013
7827	Ternidens sp.	Helminth	Hylobates lar	Gillespie et al. 2013
7825	Trichostrongylus sp.	Helminth	Hylobates lar	Gillespie et al. 2013
7828	Trichuris sp.	Helminth	Hylobates lar	Gillespie et al. 2013
9032	Bertiella sp.	Helminth	Indri indri	Junge et al. 2011
623	Callistoura blanci	Helminth	Indri indri	Chabaud et al. 1965
621	Callistoura brygooi	Helminth	Indri indri	Chabaud et al. 1965
649	Courduriella courduriera	Helminth	Indri indri	Chabaud et al. 1965
9013	Lemurostrongylus sp.	Helminth	Indri indri	Junge et al. 2011
9031	Lemurostrongylus sp.	Helminth	Indri indri	Junge et al. 2011
617	Pararhabdonema longistriata	Helminth	Indri indri	Chabaud et al. 1965
1330	Dipetalonema gracile	Helminth	Lagothrix lagotricha	National Parasite Collection (WWW)
1331	Dipetalonema gracile	Helminth	Lagothrix lagotricha	National Parasite Collection (WWW)
3268	Dipetalonema gracile	Helminth	Lagothrix lagotricha	Webber 1955
1338	Filaria sp.	Helminth	Lagothrix lagotricha	National Parasite Collection (WWW)
1329	Prosthenorchis elegans	Helminth	Lagothrix lagotricha	National Parasite Collection (WWW)
1339	Strongylus sp.	Helminth	Lagothrix lagotricha	National Parasite Collection (WWW)
6214	Lemuricola bauchoti	Helminth	Lemur catta	Loudon 2009
6215	Lemurostrongylus sp.	Helminth	Lemur catta	Loudon 2009
7899	Lemurostrongylus sp.	Helminth	Lemur catta	Loudon and Sauther 2013
6217	Subulura sp.	Helminth	Lemur catta	Loudon 2009
6218	Trichuris sp.	Helminth	Lemur catta	Loudon 2009
9087	Prosthenorchis elegans	Helminth	Leontopithecus chrysomelas	Catenacci et al. 2016
5910	Oncicola sp.	Helminth	Leontopithecus rosalia	Monteiro et al. 2003
5911	Oncicola sp.	Helminth	Leontopithecus rosalia	Monteiro et al. 2003
5908	Oxyuridae sp.	Helminth	Leontopithecus rosalia	Monteiro et al. 2003
5909	Oxyuridae sp.	Helminth	Leontopithecus rosalia	Monteiro et al. 2003
5923	Prosthenorchis sp.	Helminth	Leontopithecus rosalia	Monteiro et al. 2007
5924	Prosthenorchis sp.	Helminth	Leontopithecus rosalia	Monteiro et al. 2007
5925	Prosthenorchis sp.	Helminth	Leontopithecus rosalia	Monteiro et al. 2007
5926	Prosthenorchis sp.	Helminth	Leontopithecus rosalia	Monteiro et al. 2007
5927	Prosthenorchis sp.	Helminth	Leontopithecus rosalia	Monteiro et al. 2007
6114	Prosthenorchis sp.	Helminth	Leontopithecus rosalia	Monteiro et al. 2007
6115	Prosthenorchis sp.	Helminth	Leontopithecus rosalia	Monteiro et al. 2007
5912	Spiruridae sp.	Helminth	Leontopithecus rosalia	Monteiro et al. 2003
5913	Spiruridae sp.	Helminth	Leontopithecus rosalia	Monteiro et al. 2003
5914	Trichostrongylidae sp.	Helminth	Leontopithecus rosalia	Monteiro et al. 2003
5915	Trichostrongylidae sp.	Helminth	Leontopithecus rosalia	Monteiro et al. 2003
9645	Lemuricola sp.	Helminth	Lepilemur edwardsi	Hokan et al. 2018
9647	Lemuricola sp.	Helminth	Lepilemur edwardsi	Hokan et al. 2018
7245	Lemurostrongylus sp.	Helminth	Lepilemur edwardsi	Irwin and Raharison, 2009
655	Pararhabdonema longistriata	Helminth	Lepilemur microdon	Chabaud et al. 1965
8517	Ingloxyuris inglisi	Helminth	Lepilemur mustelinus	Junge et al. 2017
8515	Lemuricola sp.	Helminth	Lepilemur mustelinus	Junge et al. 2017
640	Dipetalonema petteri	Helminth	Lepilemur ruficaudatus	Chabaud et al. 1965
2153	Ingloxyuris inglisi	Helminth	Lepilemur ruficaudatus	Hugot 1999
625	Lemuricola inglisi	Helminth	Lepilemur ruficaudatus	Chabaud et al. 1965
656	Lemuricola inglisi	Helminth	Lepilemur ruficaudatus	Chabaud et al. 1965
657	Lemuricola inglisi	Helminth	Lepilemur ruficaudatus	Chabaud et al. 1965
613	Pararhabdonema longistriata	Helminth	Lepilemur ruficaudatus	Chabaud et al. 1965
615	Pararhabdonema longistriata	Helminth	Lepilemur ruficaudatus	Chabaud et al. 1965
616	Pararhabdonema longistriata	Helminth	Lepilemur ruficaudatus	Chabaud et al. 1965
646	Paulianfilaria pauliana	Helminth	Lepilemur ruficaudatus	Chabaud et al. 1965
3269	Dirofilaria macacae	Helminth	Macaca assamensis	Webber 1955
2154	Enterobius macaci	Helminth	Macaca cyclopis	Hugot 1999
1342	Macacanema formosana	Helminth	Macaca cyclopis	National Parasite Collection (WWW)
1343	Macacanema formosana	Helminth	Macaca cyclopis	National Parasite Collection (WWW)
411	Paragonimus westermani	Helminth	Macaca cyclopis	Miyazaki 1982
2732	Taenia hydatigena	Helminth	Macaca cyclopis	Kuntz and Myers 1967b
8997	Alaria sp.	Helminth	Macaca fascicularis	Lane et al. 2011
1351	Anatrichosoma cynamolgi	Helminth	Macaca fascicularis	National Parasite Collection (WWW)
1352	Anatrichosoma cynamolgi	Helminth	Macaca fascicularis	National Parasite Collection (WWW)
793	Ancylostoma duodenale	Helminth	Macaca fascicularis	Son, 2002
8991	Ascaris sp.	Helminth	Macaca fascicularis	Lane et al. 2011
2692	Bertiella studeri	Helminth	Macaca fascicularis	Krishnasamy et al. 1988
2747	Brugia malayi	Helminth	Macaca fascicularis	Laing et al. 1960
2823	Brugia malayi	Helminth	Macaca fascicularis	Mak 1984
1346	Dirofilaria magnilarvatum	Helminth	Macaca fascicularis	National Parasite Collection (WWW)
2816	Dirofilaria magnilarvatum	Helminth	Macaca fascicularis	Mak 1982
8994	Enterobius sp.	Helminth	Macaca fascicularis	Lane et al. 2011
7860	Globocephalus sp.	Helminth	Macaca fascicularis	Wenz-Mucke et al. 2013
7865	Globocephalus sp.	Helminth	Macaca fascicularis	Wenz-Mucke et al. 2013
1347	Nochtia nochti	Helminth	Macaca fascicularis	National Parasite Collection (WWW)
1344	Oesophagostomum aculeatum	Helminth	Macaca fascicularis	National Parasite Collection (WWW)
1345	Oesophagostomum apri	Helminth	Macaca fascicularis	National Parasite Collection (WWW)
410	Paragonimus westermani	Helminth	Macaca fascicularis	Miyazaki 1982
1341	Streptopharagus sp.	Helminth	Macaca fascicularis	National Parasite Collection (WWW)
782	Strongyloides fulleborni	Helminth	Macaca fascicularis	Son, 2002
7863	Strongyloides fulleborni	Helminth	Macaca fascicularis	Wenz-Mucke et al. 2013
9340	Strongyloides fulleborni	Helminth	Macaca fascicularis	Frias et al. 2018
7858	Strongyloides fulleborni	Helminth	Macaca fascicularis	Wenz-Mucke et al. 2013
8992	Taenia sp.	Helminth	Macaca fascicularis	Lane et al. 2011
783	Trichostrongylus sp.	Helminth	Macaca fascicularis	Son, 2002
8993	Trichostrongylus sp.	Helminth	Macaca fascicularis	Lane et al. 2011
781	Trichuris trichiura	Helminth	Macaca fascicularis	Son, 2002
1652	Bertiella studeri	Helminth	Macaca fuscata	Ando et al. 1994
5858	Bertiella studeri	Helminth	Macaca fuscata	Gotoh 2000
3080	Enterobius sp.	Helminth	Macaca fuscata	Rivera and Kanbara 1999
3222	Gongylonema macrogubernaculum	Helminth	Macaca fuscata	Uni et al. 1994
3221	Gongylonema pulchrum	Helminth	Macaca fuscata	Uni et al. 1992
5984	Gongylonema pulchrum	Helminth	Macaca fuscata	MacIntosh et al. 2008
6058	Gongylonema pulchrum	Helminth	Macaca fuscata	Hernandez et al. 2009
6604	Gongylonema pulchrum	Helminth	Macaca fuscata	Macintosh et al. 2010
2093	Oesophagostomum aculeatum	Helminth	Macaca fuscata	Horii et al. 1982
2538	Oesophagostomum aculeatum	Helminth	Macaca fuscata	Itoh et al. 1988
2554	Oesophagostomum aculeatum	Helminth	Macaca fuscata	Kagei and Hasegawa 1974
5803	Oesophagostomum aculeatum	Helminth	Macaca fuscata	Gotoh 2000
5805	Oesophagostomum aculeatum	Helminth	Macaca fuscata	Gotoh 2000
5807	Oesophagostomum aculeatum	Helminth	Macaca fuscata	Gotoh 2000
5808	Oesophagostomum aculeatum	Helminth	Macaca fuscata	Gotoh 2000
5811	Oesophagostomum aculeatum	Helminth	Macaca fuscata	Gotoh 2000
5865	Oesophagostomum aculeatum	Helminth	Macaca fuscata	Gotoh 2000
5875	Oesophagostomum aculeatum	Helminth	Macaca fuscata	Gotoh 2000
5886	Oesophagostomum aculeatum	Helminth	Macaca fuscata	Gotoh 2000
5887	Oesophagostomum aculeatum	Helminth	Macaca fuscata	Gotoh 2000
5894	Oesophagostomum aculeatum	Helminth	Macaca fuscata	Gotoh 2000
5981	Oesophagostomum aculeatum	Helminth	Macaca fuscata	MacIntosh et al. 2008
6059	Oesophagostomum aculeatum	Helminth	Macaca fuscata	Hernandez et al. 2009
6600	Oesophagostomum aculeatum	Helminth	Macaca fuscata	Macintosh et al. 2010
7116	Oesophagostomum aculeatum	Helminth	Macaca fuscata	Gotoh 2000
7117	Oesophagostomum aculeatum	Helminth	Macaca fuscata	Gotoh 2000
8002	Oesophagostomum stephanostomum	Helminth	Macaca fuscata	Tanaka and Nigi 1964
414	Paragonimus pulmonalis	Helminth	Macaca fuscata	Miyazaki 1982
2094	Streptopharagus pigmentatus	Helminth	Macaca fuscata	Horii et al. 1982
2539	Streptopharagus pigmentatus	Helminth	Macaca fuscata	Itoh et al. 1988
2555	Streptopharagus pigmentatus	Helminth	Macaca fuscata	Kagei and Hasegawa 1974
5828	Streptopharagus pigmentatus	Helminth	Macaca fuscata	Gotoh 2000
5831	Streptopharagus pigmentatus	Helminth	Macaca fuscata	Gotoh 2000
5832	Streptopharagus pigmentatus	Helminth	Macaca fuscata	Gotoh 2000
5833	Streptopharagus pigmentatus	Helminth	Macaca fuscata	Gotoh 2000
5834	Streptopharagus pigmentatus	Helminth	Macaca fuscata	Gotoh 2000
5835	Streptopharagus pigmentatus	Helminth	Macaca fuscata	Gotoh 2000
5869	Streptopharagus pigmentatus	Helminth	Macaca fuscata	Gotoh 2000
5870	Streptopharagus pigmentatus	Helminth	Macaca fuscata	Gotoh 2000
5878	Streptopharagus pigmentatus	Helminth	Macaca fuscata	Gotoh 2000
5879	Streptopharagus pigmentatus	Helminth	Macaca fuscata	Gotoh 2000
5890	Streptopharagus pigmentatus	Helminth	Macaca fuscata	Gotoh 2000
5891	Streptopharagus pigmentatus	Helminth	Macaca fuscata	Gotoh 2000
5898	Streptopharagus pigmentatus	Helminth	Macaca fuscata	Gotoh 2000
5899	Streptopharagus pigmentatus	Helminth	Macaca fuscata	Gotoh 2000
5982	Streptopharagus pigmentatus	Helminth	Macaca fuscata	MacIntosh et al. 2008
6057	Streptopharagus pigmentatus	Helminth	Macaca fuscata	Hernandez et al. 2009
6601	Streptopharagus pigmentatus	Helminth	Macaca fuscata	Macintosh et al. 2010
8000	Streptopharagus pigmentatus	Helminth	Macaca fuscata	Tanaka and Nigi 1964
8034	Streptopharagus pigmentatus	Helminth	Macaca fuscata	Machida et al. 1978
5983	Strongyloides fulleborni	Helminth	Macaca fuscata	MacIntosh et al. 2008
6061	Strongyloides fulleborni	Helminth	Macaca fuscata	Hernandez et al. 2009
2540	Strongyloides fulleborni	Helminth	Macaca fuscata	Itoh et al. 1988
5813	Strongyloides fulleborni	Helminth	Macaca fuscata	Gotoh 2000
5814	Strongyloides fulleborni	Helminth	Macaca fuscata	Gotoh 2000
5817	Strongyloides fulleborni	Helminth	Macaca fuscata	Gotoh 2000
5818	Strongyloides fulleborni	Helminth	Macaca fuscata	Gotoh 2000
5820	Strongyloides fulleborni	Helminth	Macaca fuscata	Gotoh 2000
5821	Strongyloides fulleborni	Helminth	Macaca fuscata	Gotoh 2000
5822	Strongyloides fulleborni	Helminth	Macaca fuscata	Gotoh 2000
5823	Strongyloides fulleborni	Helminth	Macaca fuscata	Gotoh 2000
5824	Strongyloides fulleborni	Helminth	Macaca fuscata	Gotoh 2000
5867	Strongyloides fulleborni	Helminth	Macaca fuscata	Gotoh 2000
5868	Strongyloides fulleborni	Helminth	Macaca fuscata	Gotoh 2000
5876	Strongyloides fulleborni	Helminth	Macaca fuscata	Gotoh 2000
5877	Strongyloides fulleborni	Helminth	Macaca fuscata	Gotoh 2000
5888	Strongyloides fulleborni	Helminth	Macaca fuscata	Gotoh 2000
5889	Strongyloides fulleborni	Helminth	Macaca fuscata	Gotoh 2000
5896	Strongyloides fulleborni	Helminth	Macaca fuscata	Gotoh 2000
5897	Strongyloides fulleborni	Helminth	Macaca fuscata	Gotoh 2000
6602	Strongyloides fulleborni	Helminth	Macaca fuscata	Macintosh et al. 2010
7109	Strongyloides fulleborni	Helminth	Macaca fuscata	Gotoh 2000
7110	Strongyloides fulleborni	Helminth	Macaca fuscata	Gotoh 2000
8001	Strongyloides fulleborni	Helminth	Macaca fuscata	Tanaka and Nigi 1964
2080	Trichuris trichiura	Helminth	Macaca fuscata	Horii et al. 1982
2557	Trichuris trichiura	Helminth	Macaca fuscata	Kagei and Hasegawa 1974
3081	Trichuris trichiura	Helminth	Macaca fuscata	Rivera and Kanbara 1999
5836	Trichuris trichiura	Helminth	Macaca fuscata	Gotoh 2000
5837	Trichuris trichiura	Helminth	Macaca fuscata	Gotoh 2000
5838	Trichuris trichiura	Helminth	Macaca fuscata	Gotoh 2000
5839	Trichuris trichiura	Helminth	Macaca fuscata	Gotoh 2000
5840	Trichuris trichiura	Helminth	Macaca fuscata	Gotoh 2000
5841	Trichuris trichiura	Helminth	Macaca fuscata	Gotoh 2000
5842	Trichuris trichiura	Helminth	Macaca fuscata	Gotoh 2000
5843	Trichuris trichiura	Helminth	Macaca fuscata	Gotoh 2000
5844	Trichuris trichiura	Helminth	Macaca fuscata	Gotoh 2000
5845	Trichuris trichiura	Helminth	Macaca fuscata	Gotoh 2000
5846	Trichuris trichiura	Helminth	Macaca fuscata	Gotoh 2000
5863	Trichuris trichiura	Helminth	Macaca fuscata	Gotoh 2000
5864	Trichuris trichiura	Helminth	Macaca fuscata	Gotoh 2000
5871	Trichuris trichiura	Helminth	Macaca fuscata	Gotoh 2000
5872	Trichuris trichiura	Helminth	Macaca fuscata	Gotoh 2000
5880	Trichuris trichiura	Helminth	Macaca fuscata	Gotoh 2000
5881	Trichuris trichiura	Helminth	Macaca fuscata	Gotoh 2000
5884	Trichuris trichiura	Helminth	Macaca fuscata	Gotoh 2000
5885	Trichuris trichiura	Helminth	Macaca fuscata	Gotoh 2000
5892	Trichuris trichiura	Helminth	Macaca fuscata	Gotoh 2000
5893	Trichuris trichiura	Helminth	Macaca fuscata	Gotoh 2000
5900	Trichuris trichiura	Helminth	Macaca fuscata	Gotoh 2000
5901	Trichuris trichiura	Helminth	Macaca fuscata	Gotoh 2000
5985	Trichuris trichiura	Helminth	Macaca fuscata	MacIntosh et al. 2008
6060	Trichuris trichiura	Helminth	Macaca fuscata	Hernandez et al. 2009
6603	Trichuris trichiura	Helminth	Macaca fuscata	Macintosh et al. 2010
7113	Trichuris trichiura	Helminth	Macaca fuscata	Gotoh 2000
7114	Trichuris trichiura	Helminth	Macaca fuscata	Gotoh 2000
7115	Trichuris trichiura	Helminth	Macaca fuscata	Gotoh 2000
7999	Trichuris trichiura	Helminth	Macaca fuscata	Tanaka and Nigi 1964
3864	Anatrichosoma sp.	Helminth	Macaca hecki	Gotoh et al. 2001
3868	Physaloptera sp.	Helminth	Macaca hecki	Gotoh et al. 2001
3867	Strongyloides fulleborni	Helminth	Macaca hecki	Gotoh et al. 2001
3865	Trichuris trichiura	Helminth	Macaca hecki	Gotoh et al. 2001
3089	Brugia malayi	Helminth	Macaca mulatta	Sandosham et al. 1962
3090	Dirofilaria magnilarvatum	Helminth	Macaca mulatta	Sandosham et al. 1962
2155	Enterobius macaci	Helminth	Macaca mulatta	Hugot 1999
1350	Gongylonema sp.	Helminth	Macaca mulatta	National Parasite Collection (WWW)
1349	Nochtia nochti	Helminth	Macaca mulatta	National Parasite Collection (WWW)
1348	Oesophagostomum apiostomum	Helminth	Macaca mulatta	National Parasite Collection (WWW)
3949	Schistosoma japonicum	Helminth	Macaca mulatta	He et al. 2001
7873	Ancylostoma sp.	Helminth	Macaca silenus	Hussain et al. 2013
7874	Bunostomum sp.	Helminth	Macaca silenus	Hussain et al. 2013
7878	Coylophoron sp.	Helminth	Macaca silenus	Hussain et al. 2013
7880	Diphyllobothrium sp.	Helminth	Macaca silenus	Hussain et al. 2013
7876	Haemonchus sp.	Helminth	Macaca silenus	Hussain et al. 2013
7879	Moniezia sp.	Helminth	Macaca silenus	Hussain et al. 2013
7875	Strongyloides sp.	Helminth	Macaca silenus	Hussain et al. 2013
7877	Trichuris sp.	Helminth	Macaca silenus	Hussain et al. 2013
5945	Enterobius sp.	Helminth	Macaca sinica	Ekanayake et al. 2006
5946	Enterobius sp.	Helminth	Macaca sinica	Ekanayake et al. 2006
5947	Enterobius sp.	Helminth	Macaca sinica	Ekanayake et al. 2006
5948	Enterobius sp.	Helminth	Macaca sinica	Ekanayake et al. 2006
6090	Enterobius sp.	Helminth	Macaca sinica	Ekanayake et al. 2006
5949	Strongyloides sp.	Helminth	Macaca sinica	Ekanayake et al. 2006
5950	Strongyloides sp.	Helminth	Macaca sinica	Ekanayake et al. 2006
5951	Strongyloides sp.	Helminth	Macaca sinica	Ekanayake et al. 2006
5952	Strongyloides sp.	Helminth	Macaca sinica	Ekanayake et al. 2006
6091	Strongyloides sp.	Helminth	Macaca sinica	Ekanayake et al. 2006
7992	Trichuris sp.	Helminth	Macaca sinica	Huffman et al. 2013
5953	Trichuris sp.	Helminth	Macaca sinica	Ekanayake et al. 2006
5954	Trichuris sp.	Helminth	Macaca sinica	Ekanayake et al. 2006
5955	Trichuris sp.	Helminth	Macaca sinica	Ekanayake et al. 2006
5956	Trichuris sp.	Helminth	Macaca sinica	Ekanayake et al. 2006
6092	Trichuris sp.	Helminth	Macaca sinica	Ekanayake et al. 2006
1848	Loa loa	Helminth	Mandrillus leucophaeus	Duke and Wijers 1958
415	Paragonimus africana	Helminth	Mandrillus leucophaeus	Miyazaki 1982
3087	Paragonimus africana	Helminth	Mandrillus leucophaeus	Sachs and Voelker 1975
2316	Brodenia laciniata	Helminth	Mandrillus sphinx	Myers and Kuntz 1965
2317	Dicrocoelium sp.	Helminth	Mandrillus sphinx	Myers and Kuntz 1965
2312	Dipetalonema blanci	Helminth	Mandrillus sphinx	Myers and Kuntz 1965
2313	Dipetalonema vanhoofi	Helminth	Mandrillus sphinx	Myers and Kuntz 1965
8147	Enterobius vermicularis	Helminth	Mandrillus sphinx	Poirotte et al. 2015
9735	Enterobius vermicularis	Helminth	Mandrillus sphinx	Poirotte et al. 2017
2314	Loa loa	Helminth	Mandrillus sphinx	Myers and Kuntz 1965
8146	Mammomonogamus sp.	Helminth	Mandrillus sphinx	Poirotte et al. 2015
9734	Mammomonogamus sp.	Helminth	Mandrillus sphinx	Poirotte et al. 2017
4812	Mammomonogamus sp.	Helminth	Mandrillus sphinx	Setchell et al. 2007
8143	Necator americanus	Helminth	Mandrillus sphinx	Poirotte et al. 2015
2315	Oesophagostomum brumpti	Helminth	Mandrillus sphinx	Myers and Kuntz 1965
1353	Physaloptera sp.	Helminth	Mandrillus sphinx	National Parasite Collection (WWW)
1354	Physaloptera sp.	Helminth	Mandrillus sphinx	National Parasite Collection (WWW)
1355	Streptopharagus sp.	Helminth	Mandrillus sphinx	National Parasite Collection (WWW)
8145	Strongyloides sp.	Helminth	Mandrillus sphinx	Poirotte et al. 2015
9043	Strongyloides sp.	Helminth	Mandrillus sphinx	Pouillevet et al. 2017
9044	Strongyloides sp.	Helminth	Mandrillus sphinx	Pouillevet et al. 2017
9045	Strongyloides sp.	Helminth	Mandrillus sphinx	Pouillevet et al. 2017
9046	Strongyloides sp.	Helminth	Mandrillus sphinx	Pouillevet et al. 2017
9732	Strongyloides sp.	Helminth	Mandrillus sphinx	Poirotte et al. 2017
8144	Trichostrongylus sp.	Helminth	Mandrillus sphinx	Poirotte et al. 2015
9733	Trichostrongylus sp.	Helminth	Mandrillus sphinx	Poirotte et al. 2017
4811	Trichuris sp.	Helminth	Mandrillus sphinx	Setchell et al. 2007
2318	Watsonius deschieni	Helminth	Mandrillus sphinx	Myers and Kuntz 1965
9059	Ascaris sp.	Helminth	Microcebus berthae	Springer and Kappeler 2016
9060	Hymenolepis sp.	Helminth	Microcebus berthae	Springer and Kappeler 2016
9058	Trichuris sp.	Helminth	Microcebus berthae	Springer and Kappeler 2016
6716	Ascaris sp.	Helminth	Microcebus murinus	Raharivololona et al. 2007
7262	Ascaris sp.	Helminth	Microcebus murinus	Raharivololona 2006
8652	Ascaris sp.	Helminth	Microcebus murinus	Springer and Kappeler 2016
8660	Ascaris sp.	Helminth	Microcebus murinus	Springer and Kappeler 2016
9090	Ascaris sp.	Helminth	Microcebus murinus	Radespiel et al. 2015
9591	Ascaris sp.	Helminth	Microcebus murinus	Rakotoniaina et al. 2016
6719	Capillaria sp.	Helminth	Microcebus murinus	Raharivololona et al. 2007
7267	Capillaria sp.	Helminth	Microcebus murinus	Raharivololona 2006
9596	Capillaria sp.	Helminth	Microcebus murinus	Rakotoniaina et al. 2016
639	Dipetalonema petteri	Helminth	Microcebus murinus	Chabaud et al. 1965
659	Dipetalonema petteri	Helminth	Microcebus murinus	Chabaud et al. 1965
6720	Enterobius sp.	Helminth	Microcebus murinus	Raharivololona et al. 2007
7269	Enterobius sp.	Helminth	Microcebus murinus	Raharivololona 2006
6721	Hymenolepis sp.	Helminth	Microcebus murinus	Raharivololona et al. 2007
7272	Hymenolepis sp.	Helminth	Microcebus murinus	Raharivololona 2006
8649	Hymenolepis sp.	Helminth	Microcebus murinus	Springer and Kappeler 2016
8657	Hymenolepis sp.	Helminth	Microcebus murinus	Springer and Kappeler 2016
6979	Hymenolepis sp.	Helminth	Microcebus murinus	Raharivololona and Ganzhorn 2010
7004	Hymenolepis sp.	Helminth	Microcebus murinus	Raharivololona and Ganzhorn 2009
7007	Hymenolepis sp.	Helminth	Microcebus murinus	Raharivololona and Ganzhorn 2009
7014	Hymenolepis sp.	Helminth	Microcebus murinus	Raharivololona and Ganzhorn 2009
7017	Hymenolepis sp.	Helminth	Microcebus murinus	Raharivololona and Ganzhorn 2009
7024	Hymenolepis sp.	Helminth	Microcebus murinus	Raharivololona and Ganzhorn 2009
9092	Hymenolepis sp.	Helminth	Microcebus murinus	Radespiel et al. 2015
7006	Hymenolepis sp.	Helminth	Microcebus murinus	Raharivololona and Ganzhorn 2009
7015	Hymenolepis sp.	Helminth	Microcebus murinus	Raharivololona and Ganzhorn 2009
7016	Hymenolepis sp.	Helminth	Microcebus murinus	Raharivololona and Ganzhorn 2009
7025	Hymenolepis sp.	Helminth	Microcebus murinus	Raharivololona and Ganzhorn 2009
9583	Hymenolepis sp.	Helminth	Microcebus murinus	Rakotoniaina et al. 2016
2156	Lemuricola microcebi	Helminth	Microcebus murinus	Hugot 1999
8655	Metagonimus sp.	Helminth	Microcebus murinus	Springer and Kappeler 2016
9600	Metagonimus sp.	Helminth	Microcebus murinus	Rakotoniaina et al. 2016
8664	Oesophagostomum sp.	Helminth	Microcebus murinus	Springer and Kappeler 2016
9594	Oesophagostomum sp.	Helminth	Microcebus murinus	Rakotoniaina et al. 2016
8654	Opisthorchis sp.	Helminth	Microcebus murinus	Springer and Kappeler 2016
9599	Opisthorchis sp.	Helminth	Microcebus murinus	Rakotoniaina et al. 2016
638	Rictularia lemuris	Helminth	Microcebus murinus	Chabaud et al. 1965
658	Rictularia lemuris	Helminth	Microcebus murinus	Chabaud et al. 1965
637	Spirura diplocyphos	Helminth	Microcebus murinus	Chabaud et al. 1965
9598	Strongylida sp.	Helminth	Microcebus murinus	Rakotoniaina et al. 2016
6717	Strongyloides sp.	Helminth	Microcebus murinus	Raharivololona et al. 2007
7264	Strongyloides sp.	Helminth	Microcebus murinus	Raharivololona 2006
609	Subulura baeri	Helminth	Microcebus murinus	Chabaud et al. 1965
632	Subulura baeri	Helminth	Microcebus murinus	Chabaud et al. 1965
636	Subulura baeri	Helminth	Microcebus murinus	Chabaud et al. 1965
3946	Trichosomoides sp.	Helminth	Microcebus murinus	Schad et al. 2005
3947	Trichuris sp.	Helminth	Microcebus murinus	Schad et al. 2005
6718	Trichuris sp.	Helminth	Microcebus murinus	Raharivololona et al. 2007
6977	Trichuris sp.	Helminth	Microcebus murinus	Raharivololona and Ganzhorn 2010
7002	Trichuris sp.	Helminth	Microcebus murinus	Raharivololona and Ganzhorn 2009
7012	Trichuris sp.	Helminth	Microcebus murinus	Raharivololona and Ganzhorn 2009
7022	Trichuris sp.	Helminth	Microcebus murinus	Raharivololona and Ganzhorn 2009
7266	Trichuris sp.	Helminth	Microcebus murinus	Raharivololona 2006
8651	Trichuris sp.	Helminth	Microcebus murinus	Springer and Kappeler 2016
8659	Trichuris sp.	Helminth	Microcebus murinus	Springer and Kappeler 2016
9601	Trichuris sp.	Helminth	Microcebus murinus	Rakotoniaina et al. 2016
7284	Zonorchis microcebi	Helminth	Microcebus murinus	Irwin and Raharison, 2009
9095	Ascaris sp.	Helminth	Microcebus ravelobensis	Radespiel et al. 2015
9097	Hymenolepis sp.	Helminth	Microcebus ravelobensis	Radespiel et al. 2015
9098	Hymenolepis sp.	Helminth	Microcebus ravelobensis	Radespiel et al. 2015
9096	Lemuricola sp.	Helminth	Microcebus ravelobensis	Radespiel et al. 2015
9094	Subulura sp.	Helminth	Microcebus ravelobensis	Radespiel et al. 2015
9291	Enterobius sp.	Helminth	Microcebus rufus	Aivelo et al. 2015
9296	Enterobius sp.	Helminth	Microcebus rufus	Aivelo et al. 2015
9301	Enterobius sp.	Helminth	Microcebus rufus	Aivelo et al. 2015
8767	Hymenolepis diminuta	Helminth	Microcebus rufus	Aivelo and Norberg 2017
8768	Hymenolepis nana	Helminth	Microcebus rufus	Aivelo and Norberg 2017
1356	Ophryocotyle buecki	Helminth	Microcebus rufus	National Parasite Collection (WWW)
1357	Ophryocotyle buecki	Helminth	Microcebus rufus	National Parasite Collection (WWW)
9258	Strongyloides sp.	Helminth	Microcebus rufus	Aivelo et al. 2015
9259	Strongyloides sp.	Helminth	Microcebus rufus	Aivelo et al. 2015
9260	Strongyloides sp.	Helminth	Microcebus rufus	Aivelo et al. 2015
9273	Strongyloides sp.	Helminth	Microcebus rufus	Aivelo et al. 2015
9274	Strongyloides sp.	Helminth	Microcebus rufus	Aivelo et al. 2015
9275	Strongyloides sp.	Helminth	Microcebus rufus	Aivelo et al. 2015
9288	Strongyloides sp.	Helminth	Microcebus rufus	Aivelo et al. 2015
9293	Strongyloides sp.	Helminth	Microcebus rufus	Aivelo et al. 2015
9298	Strongyloides sp.	Helminth	Microcebus rufus	Aivelo et al. 2015
8712	Strongyloides sp.	Helminth	Microcebus rufus	Rafalinirina et al. 2015
8713	Strongyloides sp.	Helminth	Microcebus rufus	Rafalinirina et al. 2015
8714	Strongyloides sp.	Helminth	Microcebus rufus	Rafalinirina et al. 2015
1358	Euparadistomum cercopitheci	Helminth	Miopithecus talapoin	National Parasite Collection (WWW)
1359	Euparadistomum cercopitheci	Helminth	Miopithecus talapoin	National Parasite Collection (WWW)
1360	Euparadistomum cercopitheci	Helminth	Miopithecus talapoin	National Parasite Collection (WWW)
849	Meningonema peruzzii	Helminth	Miopithecus talapoin	Boussinesq et al. 1995
1361	Meningonema peruzzii	Helminth	Miopithecus talapoin	National Parasite Collection (WWW)
1362	Meningonema peruzzii	Helminth	Miopithecus talapoin	National Parasite Collection (WWW)
1363	Meningonema peruzzii	Helminth	Miopithecus talapoin	National Parasite Collection (WWW)
1364	Meningonema peruzzii	Helminth	Miopithecus talapoin	National Parasite Collection (WWW)
9062	Ascaris sp.	Helminth	Mirza coquereli	Springer and Kappeler 2016
9065	Hymenolepis sp.	Helminth	Mirza coquereli	Springer and Kappeler 2016
9063	Subulura sp.	Helminth	Mirza coquereli	Springer and Kappeler 2016
9061	Trichuris sp.	Helminth	Mirza coquereli	Springer and Kappeler 2016
8470	Anatrichosoma sp.	Helminth	Nasalis larvatus	Klaus et al. 2017
8474	Ascaris lumbricoides	Helminth	Nasalis larvatus	Klaus et al. 2017
8475	Enterobius sp.	Helminth	Nasalis larvatus	Klaus et al. 2017
8473	Strongyloides fulleborni	Helminth	Nasalis larvatus	Klaus et al. 2017
9338	Strongyloides fulleborni	Helminth	Nasalis larvatus	Frias et al. 2018
8471	Trichostrongylus sp.	Helminth	Nasalis larvatus	Klaus et al. 2017
8469	Trichuris sp.	Helminth	Nasalis larvatus	Klaus et al. 2017
1076	Dipetalonema digitatum	Helminth	Nomascus leucogenys	Webber 1955
2752	Brugia pahangi	Helminth	Nycticebus coucang	Laing et al. 1960
8088	Lemuricola sp.	Helminth	Nycticebus coucang	Rode-Margono et al. 2015
8086	Necator sp.	Helminth	Nycticebus coucang	Rode-Margono et al. 2015
1089	Protenterobius nycticebi	Helminth	Nycticebus coucang	Hugot et al. 1996
2157	Protenterobius nycticebi	Helminth	Nycticebus coucang	Hugot 1999
4567	Pterygodermatites nycticebi	Helminth	Nycticebus coucang	Quentin and Krishnasamy 1979
2388	Spirura aurangabadensis	Helminth	Nycticebus coucang	Spratt 1985
9336	Strongyloides sp.	Helminth	Nycticebus coucang	Frias et al. 2018
8087	Trichostrongylus sp.	Helminth	Nycticebus coucang	Rode-Margono et al. 2015
1366	Ancylostoma sp.	Helminth	Otolemur crassicaudatus	National Parasite Collection (WWW)
1365	Contracaecum rodhaini	Helminth	Otolemur crassicaudatus	National Parasite Collection (WWW)
6036	Ascaris sp.	Helminth	Pan paniscus	Dupain et al. 2009
856	Capillaria brochieri	Helminth	Pan paniscus	Justine 1988
3270	Dipetalonema rodhaini	Helminth	Pan paniscus	Webber 1955
3271	Dipetalonema streptocercum	Helminth	Pan paniscus	Webber 1955
3272	Dipetalonema vanhoofi	Helminth	Pan paniscus	Webber 1955
2128	Enterobius anthropopitheci	Helminth	Pan paniscus	Hugot 1993
2158	Enterobius anthropopitheci	Helminth	Pan paniscus	Hugot 1999
9533	Necator sp.	Helminth	Pan paniscus	Narat et al. 2015
9532	Oesophagostomum stephanostomum	Helminth	Pan paniscus	Narat et al. 2015
6034	Strongyloides fulleborni	Helminth	Pan paniscus	Dupain et al. 2009
9531	Toxocara sp.	Helminth	Pan paniscus	Narat et al. 2015
206	Trichuris sp.	Helminth	Pan paniscus	Hasegawa et al. 1983
6033	Trichuris sp.	Helminth	Pan paniscus	Dupain et al. 2009
2755	Ascaris lumbricoides	Helminth	Pan troglodytes	Landsoud-Soukate et al. 1995
1369	Bertiella studeri	Helminth	Pan troglodytes	National Parasite Collection (WWW)
3281	Bertiella studeri	Helminth	Pan troglodytes	Wrangham 1995
6056	Bertiella studeri	Helminth	Pan troglodytes	Huffman et al. 2009
6102	Bertiella studeri	Helminth	Pan troglodytes	Barrows 1996, cited in Huffman et al. 2009
4793	Capillaria sp.	Helminth	Pan troglodytes	Troisier et al. 1928
6765	Dicrocoeliidae sp.	Helminth	Pan troglodytes	Gillespie et al. 2010b
6795	Dicrocoeliidae sp.	Helminth	Pan troglodytes	Gillespie et al. 2010b
6811	Dicrocoeliidae sp.	Helminth	Pan troglodytes	Gillespie et al. 2010b
6841	Dicrocoeliidae sp.	Helminth	Pan troglodytes	Gillespie et al. 2010b
6855	Dicrocoeliidae sp.	Helminth	Pan troglodytes	Gillespie et al. 2010b
6901	Dicrocoeliidae sp.	Helminth	Pan troglodytes	Gillespie et al. 2010b
6915	Dicrocoeliidae sp.	Helminth	Pan troglodytes	Gillespie et al. 2010b
6945	Dicrocoeliidae sp.	Helminth	Pan troglodytes	Gillespie et al. 2010b
6961	Dicrocoeliidae sp.	Helminth	Pan troglodytes	Gillespie et al. 2010b
2102	Dicrocoelium sp.	Helminth	Pan troglodytes	Huffman and Gotoh, unpublished in Ashford et al. 2
2758	Dicrocoelium sp.	Helminth	Pan troglodytes	Landsoud-Soukate et al. 1995
3273	Dipetalonema rodhaini	Helminth	Pan troglodytes	Webber 1955
3274	Dipetalonema streptocercum	Helminth	Pan troglodytes	Webber 1955
1368	Dirofilaria sp.	Helminth	Pan troglodytes	National Parasite Collection (WWW)
814	Enterobius anthropopitheci	Helminth	Pan troglodytes	Hugot 1993
2129	Enterobius anthropopitheci	Helminth	Pan troglodytes	Hugot 1993
2159	Enterobius anthropopitheci	Helminth	Pan troglodytes	Hugot 1999
4735	Enterobius anthropopitheci	Helminth	Pan troglodytes	Brooks and Glen 1982
7754	Enterobius anthropopitheci	Helminth	Pan troglodytes	Petrasova et al. 2010
2756	Gongylonema sp.	Helminth	Pan troglodytes	Landsoud-Soukate et al. 1995
3565	Hymenolepis sp.	Helminth	Pan troglodytes	Muehlenbein 2005
4883	Hymenolepis sp.	Helminth	Pan troglodytes	Muehlenbein 2005
501	Necator americanus	Helminth	Pan troglodytes	Bakarr et al. 1991
1367	Necator congolensis	Helminth	Pan troglodytes	National Parasite Collection (WWW)
2110	Oesophagostomum stephanostomum	Helminth	Pan troglodytes	Huffman et al 1997
6052	Oesophagostomum stephanostomum	Helminth	Pan troglodytes	Huffman et al. 2009
6099	Oesophagostomum stephanostomum	Helminth	Pan troglodytes	Barrows 1996, cited in Huffman et al. 2009
6194	Oesophagostomum stephanostomum	Helminth	Pan troglodytes	Fowler et al. 2007
1927	Physaloptera caucasia	Helminth	Pan troglodytes	File et al. 1976
6755	Physaloptera caucasia	Helminth	Pan troglodytes	Gillespie et al. 2010b
6770	Physaloptera caucasia	Helminth	Pan troglodytes	Gillespie et al. 2010b
6785	Physaloptera caucasia	Helminth	Pan troglodytes	Gillespie et al. 2010b
6801	Physaloptera caucasia	Helminth	Pan troglodytes	Gillespie et al. 2010b
6815	Physaloptera caucasia	Helminth	Pan troglodytes	Gillespie et al. 2010b
6831	Physaloptera caucasia	Helminth	Pan troglodytes	Gillespie et al. 2010b
6845	Physaloptera caucasia	Helminth	Pan troglodytes	Gillespie et al. 2010b
6861	Physaloptera caucasia	Helminth	Pan troglodytes	Gillespie et al. 2010b
6875	Physaloptera caucasia	Helminth	Pan troglodytes	Gillespie et al. 2010b
6891	Physaloptera caucasia	Helminth	Pan troglodytes	Gillespie et al. 2010b
6905	Physaloptera caucasia	Helminth	Pan troglodytes	Gillespie et al. 2010b
6921	Physaloptera caucasia	Helminth	Pan troglodytes	Gillespie et al. 2010b
6935	Physaloptera caucasia	Helminth	Pan troglodytes	Gillespie et al. 2010b
6951	Physaloptera caucasia	Helminth	Pan troglodytes	Gillespie et al. 2010b
2866	Physaloptera caucasia	Helminth	Pan troglodytes	McGrew et al. 1989a
3563	Physaloptera caucasia	Helminth	Pan troglodytes	Muehlenbein 2005
4881	Physaloptera caucasia	Helminth	Pan troglodytes	Muehlenbein 2005
6220	Physaloptera caucasia	Helminth	Pan troglodytes	Bakuza and Nkwengulila 2009
1928	Probstmayria gombensis	Helminth	Pan troglodytes	File et al. 1976
2869	Probstmayria gombensis	Helminth	Pan troglodytes	McGrew et al. 1989a
2965	Probstmayria gombensis	Helminth	Pan troglodytes	Murray et al. 2000
3564	Probstmayria gombensis	Helminth	Pan troglodytes	Muehlenbein 2005
4882	Probstmayria gombensis	Helminth	Pan troglodytes	Muehlenbein 2005
6221	Probstmayria gombensis	Helminth	Pan troglodytes	Bakuza and Nkwengulila 2009
6758	Probstmayria gombensis	Helminth	Pan troglodytes	Gillespie et al. 2010b
6773	Probstmayria gombensis	Helminth	Pan troglodytes	Gillespie et al. 2010b
6788	Probstmayria gombensis	Helminth	Pan troglodytes	Gillespie et al. 2010b
6804	Probstmayria gombensis	Helminth	Pan troglodytes	Gillespie et al. 2010b
6818	Probstmayria gombensis	Helminth	Pan troglodytes	Gillespie et al. 2010b
6834	Probstmayria gombensis	Helminth	Pan troglodytes	Gillespie et al. 2010b
6848	Probstmayria gombensis	Helminth	Pan troglodytes	Gillespie et al. 2010b
6864	Probstmayria gombensis	Helminth	Pan troglodytes	Gillespie et al. 2010b
6894	Probstmayria gombensis	Helminth	Pan troglodytes	Gillespie et al. 2010b
6908	Probstmayria gombensis	Helminth	Pan troglodytes	Gillespie et al. 2010b
6924	Probstmayria gombensis	Helminth	Pan troglodytes	Gillespie et al. 2010b
6938	Probstmayria gombensis	Helminth	Pan troglodytes	Gillespie et al. 2010b
6954	Probstmayria gombensis	Helminth	Pan troglodytes	Gillespie et al. 2010b
7624	Probstmayria gombensis	Helminth	Pan troglodytes	Kooriyama et al., 2012
7775	Probstmayria gombensis	Helminth	Pan troglodytes	Kooriyama et al., 2012
8027	Probstmayria gombensis	Helminth	Pan troglodytes	File 1976
8841	Probstmayria gombensis	Helminth	Pan troglodytes	Sa et al. 2013
2656	Prosthenorchis sp.	Helminth	Pan troglodytes	Kawabata and Nishida 1991
3215	Schistosoma haematobium	Helminth	Pan troglodytes	Taylor et al. 1972
202	Strongyloides fulleborni	Helminth	Pan troglodytes	Huffman et al. 1996
3698	Strongyloides fulleborni	Helminth	Pan troglodytes	Krief et al. 2005
3718	Strongyloides fulleborni	Helminth	Pan troglodytes	Krief et al. 2005
6054	Strongyloides fulleborni	Helminth	Pan troglodytes	Huffman et al. 2009
6100	Strongyloides fulleborni	Helminth	Pan troglodytes	Barrows 1996, cited in Huffman et al. 2009
6223	Strongyloides fulleborni	Helminth	Pan troglodytes	Bakuza and Nkwengulila 2009
6754	Strongyloides fulleborni	Helminth	Pan troglodytes	Gillespie et al. 2010b
6769	Strongyloides fulleborni	Helminth	Pan troglodytes	Gillespie et al. 2010b
6784	Strongyloides fulleborni	Helminth	Pan troglodytes	Gillespie et al. 2010b
6800	Strongyloides fulleborni	Helminth	Pan troglodytes	Gillespie et al. 2010b
6814	Strongyloides fulleborni	Helminth	Pan troglodytes	Gillespie et al. 2010b
6830	Strongyloides fulleborni	Helminth	Pan troglodytes	Gillespie et al. 2010b
6844	Strongyloides fulleborni	Helminth	Pan troglodytes	Gillespie et al. 2010b
6860	Strongyloides fulleborni	Helminth	Pan troglodytes	Gillespie et al. 2010b
6874	Strongyloides fulleborni	Helminth	Pan troglodytes	Gillespie et al. 2010b
6890	Strongyloides fulleborni	Helminth	Pan troglodytes	Gillespie et al. 2010b
6904	Strongyloides fulleborni	Helminth	Pan troglodytes	Gillespie et al. 2010b
6920	Strongyloides fulleborni	Helminth	Pan troglodytes	Gillespie et al. 2010b
6934	Strongyloides fulleborni	Helminth	Pan troglodytes	Gillespie et al. 2010b
6950	Strongyloides fulleborni	Helminth	Pan troglodytes	Gillespie et al. 2010b
1929	Strongyloides fulleborni	Helminth	Pan troglodytes	File et al. 1976
2096	Strongyloides fulleborni	Helminth	Pan troglodytes	Huffman and Gotoh, unpublished in Ashford et al. 2
2097	Strongyloides fulleborni	Helminth	Pan troglodytes	Huffman and Gotoh, unpublished in Ashford et al. 2
2098	Strongyloides fulleborni	Helminth	Pan troglodytes	Huffman and Gotoh, unpublished in Ashford et al. 2
2111	Strongyloides fulleborni	Helminth	Pan troglodytes	Huffman et al 1997
2874	Strongyloides fulleborni	Helminth	Pan troglodytes	McGrew et al. 1989a
2966	Strongyloides fulleborni	Helminth	Pan troglodytes	Murray et al. 2000
8839	Strongyloides fulleborni	Helminth	Pan troglodytes	Sa et al. 2013
8869	Strongyloides fulleborni	Helminth	Pan troglodytes	Zommers et al. 2013
8881	Strongyloides fulleborni	Helminth	Pan troglodytes	Zommers et al. 2013
8893	Strongyloides fulleborni	Helminth	Pan troglodytes	Zommers et al. 2013
8905	Strongyloides fulleborni	Helminth	Pan troglodytes	Zommers et al. 2013
6353	Strongyloides fulleborni	Helminth	Pan troglodytes	Howells et al. 2010
8840	Strongyloides stercoralis	Helminth	Pan troglodytes	Sa et al. 2013
7751	Subulura sp.	Helminth	Pan troglodytes	Petrasova et al. 2010
851	Ternidens sp.	Helminth	Pan troglodytes	Huffman et al. 1993
8867	Trichostrongylus sp.	Helminth	Pan troglodytes	Zommers et al. 2013
8879	Trichostrongylus sp.	Helminth	Pan troglodytes	Zommers et al. 2013
8891	Trichostrongylus sp.	Helminth	Pan troglodytes	Zommers et al. 2013
8903	Trichostrongylus sp.	Helminth	Pan troglodytes	Zommers et al. 2013
203	Trichuris trichiura	Helminth	Pan troglodytes	Huffman et al. 1996
850	Trichuris trichiura	Helminth	Pan troglodytes	Huffman et al. 1993
2112	Trichuris trichiura	Helminth	Pan troglodytes	Huffman et al 1997
3697	Trichuris trichiura	Helminth	Pan troglodytes	Krief et al. 2005
3717	Trichuris trichiura	Helminth	Pan troglodytes	Krief et al. 2005
6055	Trichuris trichiura	Helminth	Pan troglodytes	Huffman et al. 2009
6101	Trichuris trichiura	Helminth	Pan troglodytes	Barrows 1996, cited in Huffman et al. 2009
8193	Trichuris trichiura	Helminth	Pan troglodytes	Ghai et al. 2014b
1069	Ascaris sp.	Helminth	Papio anubis	Hope et al. 2004
389	Bertiella studeri	Helminth	Papio anubis	Kuntz and Myers 1967a
403	Bertiella studeri	Helminth	Papio anubis	Kuntz and Myers 1967a
2715	Bertiella studeri	Helminth	Papio anubis	Kuntz and Myers 1966
2738	Bertiella studeri	Helminth	Papio anubis	Kuntz and Myers 1967a
2971	Bertiella studeri	Helminth	Papio anubis	Myers and Kuntz 1967
3085	Bertiella studeri	Helminth	Papio anubis	Round 1964
2723	Brodenia laciniata	Helminth	Papio anubis	Kuntz and Myers 1966
1730	Cercopithifilaria eberhardi	Helminth	Papio anubis	Bain et al. 1988
1731	Cercopithifilaria kenyensis	Helminth	Papio anubis	Bain et al. 1988
1373	Cercopithifilaria kenyensis	Helminth	Papio anubis	National Parasite Collection (WWW)
1374	Cercopithifilaria kenyensis	Helminth	Papio anubis	National Parasite Collection (WWW)
1375	Cercopithifilaria kenyensis	Helminth	Papio anubis	National Parasite Collection (WWW)
1376	Cercopithifilaria kenyensis	Helminth	Papio anubis	National Parasite Collection (WWW)
1732	Cercopithifilaria narokensis	Helminth	Papio anubis	Bain et al. 1988
5614	Dicrocoelium sp.	Helminth	Papio anubis	Weyher et al. 2006
5615	Dicrocoelium sp.	Helminth	Papio anubis	Weyher et al. 2006
6062	Dicrocoelium sp.	Helminth	Papio anubis	Weyher 2009
6063	Dicrocoelium sp.	Helminth	Papio anubis	Weyher 2009
308	Dipetalonema sp.	Helminth	Papio anubis	Myers and Kuntz 1965
2328	Dipetalonema sp.	Helminth	Papio anubis	Myers and Kuntz 1965
4730	Enterobius brevicauda	Helminth	Papio anubis	Brooks and Glen 1982
2952	Enterobius vermicularis	Helminth	Papio anubis	Munene et al. 1998
7611	Gongylonema sp.	Helminth	Papio anubis	Ryan et al., 2012
1072	Hymenolepis sp.	Helminth	Papio anubis	Hope et al. 2004
3005	Mesocestoides sp.	Helminth	Papio anubis	Nelson et al. 1965
6518	Molineus sp.	Helminth	Papio anubis	Bezjian et al. 2008
2717	Necator americanus	Helminth	Papio anubis	Kuntz and Myers 1966
2714	Nephridiacanthus sp.	Helminth	Papio anubis	Kuntz and Myers 1966
385	Oesophagostomum bifurcum	Helminth	Papio anubis	Kuntz and Myers 1967a
401	Oesophagostomum bifurcum	Helminth	Papio anubis	Kuntz and Myers 1967a
2718	Oesophagostomum bifurcum	Helminth	Papio anubis	Kuntz and Myers 1966
2740	Oesophagostomum bifurcum	Helminth	Papio anubis	Kuntz and Myers 1967a
2973	Oesophagostomum bifurcum	Helminth	Papio anubis	Myers and Kuntz 1967
3553	Oesophagostomum bifurcum	Helminth	Papio anubis	de Gruijter et al. 2004
3568	Oesophagostomum bifurcum	Helminth	Papio anubis	de Gruijter et al. 2005
6021	Oesophagostomum bifurcum	Helminth	Papio anubis	van Lieshout et al. 2005
2719	Oxyuris sp.	Helminth	Papio anubis	Kuntz and Myers 1966
2716	Physaloptera caucasia	Helminth	Papio anubis	Kuntz and Myers 1966
2739	Physaloptera caucasia	Helminth	Papio anubis	Kuntz and Myers 1967a
7607	Physaloptera caucasia	Helminth	Papio anubis	Ryan et al., 2012
2888	Physaloptera caucasia	Helminth	Papio anubis	McGrew et al. 1989a
2741	Protospirura muricola	Helminth	Papio anubis	Kuntz and Myers 1967a
958	Schistosoma haematobium	Helminth	Papio anubis	Nelson 1960
3298	Schistosoma haematobium	Helminth	Papio anubis	Nelson 1965
352	Schistosoma mansoni	Helminth	Papio anubis	Murray et al. 2000
784	Schistosoma mansoni	Helminth	Papio anubis	Hahn et al. 2003
931	Schistosoma mansoni	Helminth	Papio anubis	Miller 1960
957	Schistosoma mansoni	Helminth	Papio anubis	Nelson 1960
968	Schistosoma mansoni	Helminth	Papio anubis	Miller 1960
1091	Schistosoma mansoni	Helminth	Papio anubis	Farah et al. 2003
1912	Schistosoma mansoni	Helminth	Papio anubis	Fenwick 1969
1967	Schistosoma mansoni	Helminth	Papio anubis	Fuller et al. 1979
2724	Schistosoma mansoni	Helminth	Papio anubis	Kuntz and Myers 1966
2939	Schistosoma mansoni	Helminth	Papio anubis	Muller-Graf et al. 1996
2941	Schistosoma mansoni	Helminth	Papio anubis	Muller-Graf et al. 1997
2958	Schistosoma mansoni	Helminth	Papio anubis	Munene et al. 1998
3296	Schistosoma mansoni	Helminth	Papio anubis	Nelson 1965
3297	Schistosoma mansoni	Helminth	Papio anubis	Nelson 1965
3335	Schistosoma mansoni	Helminth	Papio anubis	Nelson 1965
3512	Schistosoma mansoni	Helminth	Papio anubis	Legesse and Erko 2004
3513	Schistosoma mansoni	Helminth	Papio anubis	Legesse and Erko 2004
4855	Schistosoma mansoni	Helminth	Papio anubis	Miller 1960
4859	Schistosoma mansoni	Helminth	Papio anubis	Muller-Graf et al. 1997
5007	Schistosoma mansoni	Helminth	Papio anubis	Miller 1960
5011	Schistosoma mansoni	Helminth	Papio anubis	Muller-Graf et al. 1997
5139	Schistosoma mansoni	Helminth	Papio anubis	Miller 1960
5145	Schistosoma mansoni	Helminth	Papio anubis	Muller-Graf et al. 1997
5255	Schistosoma mansoni	Helminth	Papio anubis	Miller 1960
5262	Schistosoma mansoni	Helminth	Papio anubis	Muller-Graf et al. 1997
5618	Schistosoma mansoni	Helminth	Papio anubis	Weyher et al. 2006
6066	Schistosoma mansoni	Helminth	Papio anubis	Weyher 2009
8417	Schistosoma mansoni	Helminth	Papio anubis	Farah et al. 2003
3299	Schistosoma mattheei	Helminth	Papio anubis	Nelson 1965
2972	Sparganum sp.	Helminth	Papio anubis	Myers and Kuntz 1967
2331	Streptopharagus armatus	Helminth	Papio anubis	Myers and Kuntz 1965
1370	Streptopharagus baylisi	Helminth	Papio anubis	National Parasite Collection (WWW)
1371	Streptopharagus baylisi	Helminth	Papio anubis	National Parasite Collection (WWW)
1372	Streptopharagus baylisi	Helminth	Papio anubis	National Parasite Collection (WWW)
2720	Streptopharagus baylisi	Helminth	Papio anubis	Kuntz and Myers 1966
2974	Streptopharagus baylisi	Helminth	Papio anubis	Myers and Kuntz 1967
383	Streptopharagus pigmentatus	Helminth	Papio anubis	Kuntz and Myers 1967a
2742	Streptopharagus pigmentatus	Helminth	Papio anubis	Kuntz and Myers 1967a
5624	Strongylida sp.	Helminth	Papio anubis	Weyher et al. 2006
5625	Strongylida sp.	Helminth	Papio anubis	Weyher et al. 2006
6068	Strongylida sp.	Helminth	Papio anubis	Weyher 2009
6069	Strongylida sp.	Helminth	Papio anubis	Weyher 2009
2955	Strongyloides fulleborni	Helminth	Papio anubis	Munene et al. 1998
348	Strongyloides fulleborni	Helminth	Papio anubis	Murray et al. 2000
3488	Ternidens deminutus	Helminth	Papio anubis	Nelson 1965
3945	Ternidens deminutus	Helminth	Papio anubis	Schindler et al. 2005
2721	Trichostrongylus sp.	Helminth	Papio anubis	Kuntz and Myers 1966
2956	Trichostrongylus sp.	Helminth	Papio anubis	Munene et al. 1998
2975	Trichostrongylus sp.	Helminth	Papio anubis	Myers and Kuntz 1967
3504	Trichostrongylus sp.	Helminth	Papio anubis	Legesse and Erko 2004
3505	Trichostrongylus sp.	Helminth	Papio anubis	Legesse and Erko 2004
6513	Trichostrongylus sp.	Helminth	Papio anubis	Bezjian et al. 2008
2722	Trichuris trichiura	Helminth	Papio anubis	Kuntz and Myers 1966
2957	Trichuris trichiura	Helminth	Papio anubis	Munene et al. 1998
8196	Trichuris trichiura	Helminth	Papio anubis	Ghai et al. 2014b
2337	Ancylostoma sp.	Helminth	Papio cynocephalus	Myers and Kuntz 1965
2546	Ancylostoma sp.	Helminth	Papio cynocephalus	Kalter et al. 1966
2695	Bertiella studeri	Helminth	Papio cynocephalus	Kuntz and Moore 1973
1733	Cercopithifilaria kenyensis	Helminth	Papio cynocephalus	Bain et al. 1988
821	Enterobius brevicauda	Helminth	Papio cynocephalus	Hugot 1999
822	Enterobius brevicauda	Helminth	Papio cynocephalus	Hugot 1999
2160	Enterobius brevicauda	Helminth	Papio cynocephalus	Hugot 1999
2697	Enterobius brevicauda	Helminth	Papio cynocephalus	Kuntz and Moore 1973
310	Loa papionis	Helminth	Papio cynocephalus	Myers and Kuntz 1965
2338	Loa papionis	Helminth	Papio cynocephalus	Myers and Kuntz 1965
2336	Macroacanthorhynchus hirudinaceus	Helminth	Papio cynocephalus	Myers and Kuntz 1965
1377	Necator americanus	Helminth	Papio cynocephalus	National Parasite Collection (WWW)
1416	Oesophagostomum bifurcum	Helminth	Papio cynocephalus	National Parasite Collection (WWW)
1417	Oesophagostomum bifurcum	Helminth	Papio cynocephalus	National Parasite Collection (WWW)
1418	Oesophagostomum bifurcum	Helminth	Papio cynocephalus	National Parasite Collection (WWW)
1419	Oesophagostomum bifurcum	Helminth	Papio cynocephalus	National Parasite Collection (WWW)
1420	Oesophagostomum bifurcum	Helminth	Papio cynocephalus	National Parasite Collection (WWW)
1421	Oesophagostomum bifurcum	Helminth	Papio cynocephalus	National Parasite Collection (WWW)
1422	Oesophagostomum bifurcum	Helminth	Papio cynocephalus	National Parasite Collection (WWW)
1423	Oesophagostomum bifurcum	Helminth	Papio cynocephalus	National Parasite Collection (WWW)
1424	Oesophagostomum bifurcum	Helminth	Papio cynocephalus	National Parasite Collection (WWW)
1425	Oesophagostomum bifurcum	Helminth	Papio cynocephalus	National Parasite Collection (WWW)
2699	Oesophagostomum bifurcum	Helminth	Papio cynocephalus	Kuntz and Moore 1973
2339	Oxyuris sp.	Helminth	Papio cynocephalus	Myers and Kuntz 1965
2696	Physaloptera caucasia	Helminth	Papio cynocephalus	Kuntz and Moore 1973
2584	Physaloptera caucasia	Helminth	Papio cynocephalus	Kalter et al. 1968
2340	Physaloptera mordens	Helminth	Papio cynocephalus	Myers and Kuntz 1965
7674	Primasubulura sp.	Helminth	Papio cynocephalus	Kooriyama et al., 2012
9555	Schistosoma mattheei	Helminth	Papio cynocephalus	Weyher et al. 2010
1378	Streptopharagus baylisi	Helminth	Papio cynocephalus	National Parasite Collection (WWW)
1379	Streptopharagus baylisi	Helminth	Papio cynocephalus	National Parasite Collection (WWW)
1380	Streptopharagus baylisi	Helminth	Papio cynocephalus	National Parasite Collection (WWW)
1381	Streptopharagus baylisi	Helminth	Papio cynocephalus	National Parasite Collection (WWW)
1382	Streptopharagus baylisi	Helminth	Papio cynocephalus	National Parasite Collection (WWW)
1412	Streptopharagus baylisi	Helminth	Papio cynocephalus	National Parasite Collection (WWW)
1413	Streptopharagus baylisi	Helminth	Papio cynocephalus	National Parasite Collection (WWW)
1414	Streptopharagus baylisi	Helminth	Papio cynocephalus	National Parasite Collection (WWW)
1415	Streptopharagus baylisi	Helminth	Papio cynocephalus	National Parasite Collection (WWW)
2700	Streptopharagus baylisi	Helminth	Papio cynocephalus	Kuntz and Moore 1973
1426	Streptopharagus bifurcum	Helminth	Papio cynocephalus	National Parasite Collection (WWW)
1427	Streptopharagus pigmentatus	Helminth	Papio cynocephalus	National Parasite Collection (WWW)
2701	Streptopharagus pigmentatus	Helminth	Papio cynocephalus	Kuntz and Moore 1973
740	Strongyloides sp.	Helminth	Papio cynocephalus	Hahn et al. 2003
2078	Strongyloides sp.	Helminth	Papio cynocephalus	Hausfater and Meade 1982
7673	Strongyloides sp.	Helminth	Papio cynocephalus	Kooriyama et al., 2012
2341	Subulura distans	Helminth	Papio cynocephalus	Myers and Kuntz 1965
2079	Trichostrongylus sp.	Helminth	Papio cynocephalus	Hausfater and Meade 1982
2703	Trichostrongylus sp.	Helminth	Papio cynocephalus	Kuntz and Moore 1973
3484	Trichostrongylus sp.	Helminth	Papio cynocephalus	Myers et al 1971
735	Trichuris sp.	Helminth	Papio cynocephalus	Hahn et al. 2003
2342	Trichuris sp.	Helminth	Papio cynocephalus	Myers and Kuntz 1965
2568	Trichuris sp.	Helminth	Papio cynocephalus	Kalter et al. 1966
3485	Trichuris sp.	Helminth	Papio cynocephalus	Myers et al 1971
7671	Trichuris sp.	Helminth	Papio cynocephalus	Kooriyama et al., 2012
2343	Watsonius deschieni	Helminth	Papio cynocephalus	Myers and Kuntz 1965
2990	Ascaris sp.	Helminth	Papio hamadryas	Nasher 1988
2991	Enterobius vermicularis	Helminth	Papio hamadryas	Nasher 1988
73	Hymenolepis nana	Helminth	Papio hamadryas	Ghandour et al. 1995
79	Hymenolepis nana	Helminth	Papio hamadryas	Ghandour et al. 1995
87	Hymenolepis nana	Helminth	Papio hamadryas	Ghandour et al. 1995
95	Hymenolepis nana	Helminth	Papio hamadryas	Ghandour et al. 1995
2989	Hymenolepis nana	Helminth	Papio hamadryas	Nasher 1988
8399	Hymenolepis nana	Helminth	Papio hamadryas	Ghandour et al. 1995
8400	Hymenolepis nana	Helminth	Papio hamadryas	Ghandour et al. 1995
8401	Hymenolepis nana	Helminth	Papio hamadryas	Ghandour et al. 1995
2346	Oesophagostomum brumpti	Helminth	Papio hamadryas	Myers and Kuntz 1965
2347	Physaloptera multipapillata	Helminth	Papio hamadryas	Myers and Kuntz 1965
68	Schistosoma mansoni	Helminth	Papio hamadryas	Ghandour et al. 1995
8405	Schistosoma mansoni	Helminth	Papio hamadryas	Ghandour et al. 1995
2348	Streptopharagus baylisi	Helminth	Papio hamadryas	Myers and Kuntz 1965
2349	Streptopharagus pigmentatus	Helminth	Papio hamadryas	Myers and Kuntz 1965
2350	Trichostrongylus colubriformis	Helminth	Papio hamadryas	Myers and Kuntz 1965
2351	Trichostrongylus subtilis	Helminth	Papio hamadryas	Myers and Kuntz 1965
67	Trichuris sp.	Helminth	Papio hamadryas	Ghandour et al. 1995
82	Trichuris sp.	Helminth	Papio hamadryas	Ghandour et al. 1995
90	Trichuris sp.	Helminth	Papio hamadryas	Ghandour et al. 1995
98	Trichuris sp.	Helminth	Papio hamadryas	Ghandour et al. 1995
2992	Trichuris sp.	Helminth	Papio hamadryas	Nasher 1988
8394	Trichuris sp.	Helminth	Papio hamadryas	Ghandour et al. 1995
8395	Trichuris sp.	Helminth	Papio hamadryas	Ghandour et al. 1995
8396	Trichuris sp.	Helminth	Papio hamadryas	Ghandour et al. 1995
8017	Ascaris sp.	Helminth	Papio papio	Ebbert et al. 2013
3463	Ascaris sp.	Helminth	Papio papio	Ebbert et al. 2004
8019	Enterobius sp.	Helminth	Papio papio	Ebbert et al. 2013
2353	Enterobius sp.	Helminth	Papio papio	Myers and Kuntz 1965
3461	Enterobius sp.	Helminth	Papio papio	Ebbert et al. 2004
3489	Loa loa	Helminth	Papio papio	Nelson 1965
2898	Necator sp.	Helminth	Papio papio	McGrew et al. 1989a
6370	Necator sp.	Helminth	Papio papio	Howells et al. 2010
2354	Oesophagostomum bifurcum	Helminth	Papio papio	Myers and Kuntz 1965
2355	Oesophagostomum maurum	Helminth	Papio papio	Myers and Kuntz 1965
2356	Oesophagostomum pachycephalum	Helminth	Papio papio	Myers and Kuntz 1965
2357	Physaloptera sp.	Helminth	Papio papio	Myers and Kuntz 1965
2901	Physaloptera sp.	Helminth	Papio papio	McGrew et al. 1989a
3459	Physaloptera sp.	Helminth	Papio papio	Ebbert et al. 2004
8020	Protospirura sp.	Helminth	Papio papio	Ebbert et al. 2013
3216	Schistosoma haematobium	Helminth	Papio papio	Taylor et al. 1972
2906	Schistosoma mansoni	Helminth	Papio papio	McGrew et al. 1989a
6386	Schistosoma mansoni	Helminth	Papio papio	Howells et al. 2010
2903	Streptopharagus sp.	Helminth	Papio papio	McGrew et al. 1989a
3456	Streptopharagus sp.	Helminth	Papio papio	Ebbert et al. 2004
3458	Streptopharagus sp.	Helminth	Papio papio	Ebbert et al. 2004
8021	Streptopharagus sp.	Helminth	Papio papio	Ebbert et al. 2013
6372	Strongyloides fulleborni	Helminth	Papio papio	Howells et al. 2010
2358	Subulura distans	Helminth	Papio papio	Myers and Kuntz 1965
2359	Trichuris trichiura	Helminth	Papio papio	Myers and Kuntz 1965
3460	Watsonius sp.	Helminth	Papio papio	Ebbert et al. 2004
8024	Watsonius sp.	Helminth	Papio papio	Ebbert et al. 2013
7297	Ascaris sp.	Helminth	Papio ursinus	Benavides et al. 2011
237	Bertiella studeri	Helminth	Papio ursinus	Appleton et al. 1991
969	Bertiella studeri	Helminth	Papio ursinus	Pettifer 1984
977	Bertiella studeri	Helminth	Papio ursinus	Pettifer 1984
986	Bertiella studeri	Helminth	Papio ursinus	Pettifer 1984
994	Bertiella studeri	Helminth	Papio ursinus	Pettifer 1984
2062	Bertiella studeri	Helminth	Papio ursinus	Goldsmid 1974
2765	Bertiella studeri	Helminth	Papio ursinus	McConnell et al. 1974
3550	Bertiella studeri	Helminth	Papio ursinus	Goldsmid and Rogers 1978
8389	Bertiella studeri	Helminth	Papio ursinus	Appleton et al. 1986
8958	Bertiella studeri	Helminth	Papio ursinus	Appleton and Henzi 1993
1734	Cercopithifilaria degraaffi	Helminth	Papio ursinus	Bain et al. 1988
2064	Enterobius brevicauda	Helminth	Papio ursinus	Goldsmid 1974
2161	Enterobius brevicauda	Helminth	Papio ursinus	Hugot 1999
1674	Enterobius brevicauda	Helminth	Papio ursinus	Appleton et al. 1991
8952	Enterobius brevicauda	Helminth	Papio ursinus	Appleton and Henzi 1993
970	Enterobius vermicularis	Helminth	Papio ursinus	Pettifer 1984
987	Enterobius vermicularis	Helminth	Papio ursinus	Pettifer 1984
8385	Enterobius vermicularis	Helminth	Papio ursinus	Appleton et al. 1986
7299	Macroacanthorhynchus hirudinaceus	Helminth	Papio ursinus	Benavides et al. 2011
2379	Necator americanus	Helminth	Papio ursinus	Myers and Kuntz 1965
1675	Oesophagostomum bifurcum	Helminth	Papio ursinus	Appleton et al. 1991
971	Oesophagostomum bifurcum	Helminth	Papio ursinus	Pettifer 1984
979	Oesophagostomum bifurcum	Helminth	Papio ursinus	Pettifer 1984
988	Oesophagostomum bifurcum	Helminth	Papio ursinus	Pettifer 1984
996	Oesophagostomum bifurcum	Helminth	Papio ursinus	Pettifer 1984
2065	Oesophagostomum bifurcum	Helminth	Papio ursinus	Goldsmid 1974
2838	Oesophagostomum bifurcum	Helminth	Papio ursinus	McConnell et al. 1974
8950	Oesophagostomum bifurcum	Helminth	Papio ursinus	Appleton and Henzi 1993
2837	Physaloptera caucasia	Helminth	Papio ursinus	McConnell et al. 1974
3547	Physaloptera caucasia	Helminth	Papio ursinus	Goldsmid and Rogers 1978
8956	Physaloptera caucasia	Helminth	Papio ursinus	Appleton and Henzi 1993
972	Physaloptera caucasia	Helminth	Papio ursinus	Pettifer 1984
980	Physaloptera caucasia	Helminth	Papio ursinus	Pettifer 1984
989	Physaloptera caucasia	Helminth	Papio ursinus	Pettifer 1984
1676	Physaloptera caucasia	Helminth	Papio ursinus	Appleton et al. 1991
7296	Physaloptera caucasia	Helminth	Papio ursinus	Benavides et al. 2011
8386	Physaloptera caucasia	Helminth	Papio ursinus	Appleton et al. 1986
1442	Physaloptera tumefaciens	Helminth	Papio ursinus	National Parasite Collection (WWW)
1684	Schistosoma haematobium	Helminth	Papio ursinus	Appleton et al. 1991
2051	Schistosoma mansoni	Helminth	Papio ursinus	Goldsmid 1974
3052	Schistosoma mansoni	Helminth	Papio ursinus	Pitchford et al. 1973a
4568	Schistosoma mansoni	Helminth	Papio ursinus	Pitchford et al. 1973b
603	Schistosoma mattheei	Helminth	Papio ursinus	Pitchford and Visser 1975
1685	Schistosoma mattheei	Helminth	Papio ursinus	Appleton et al. 1991
2845	Schistosoma mattheei	Helminth	Papio ursinus	McConnell et al. 1974
3053	Schistosoma mattheei	Helminth	Papio ursinus	Pitchford et al. 1973a
4569	Schistosoma mattheei	Helminth	Papio ursinus	Pitchford et al. 1973b
9557	Schistosoma mattheei	Helminth	Papio ursinus	Weyher et al. 2010
1677	Spirura sp.	Helminth	Papio ursinus	Appleton et al. 1991
2839	Streptopharagus armatus	Helminth	Papio ursinus	McConnell et al. 1974
973	Streptopharagus pigmentatus	Helminth	Papio ursinus	Pettifer 1984
981	Streptopharagus pigmentatus	Helminth	Papio ursinus	Pettifer 1984
990	Streptopharagus pigmentatus	Helminth	Papio ursinus	Pettifer 1984
1656	Streptopharagus pigmentatus	Helminth	Papio ursinus	Appleton and Brain 1995
1678	Streptopharagus pigmentatus	Helminth	Papio ursinus	Appleton et al. 1991
2066	Streptopharagus pigmentatus	Helminth	Papio ursinus	Goldsmid 1974
7292	Streptopharagus pigmentatus	Helminth	Papio ursinus	Benavides et al. 2011
8955	Streptopharagus pigmentatus	Helminth	Papio ursinus	Appleton and Henzi 1993
8387	Streptopharagus pigmentatus	Helminth	Papio ursinus	Appleton et al. 1986
1679	Strongyloides fulleborni	Helminth	Papio ursinus	Appleton et al. 1991
2067	Strongyloides fulleborni	Helminth	Papio ursinus	Goldsmid 1974
8071	Strongyloides fulleborni	Helminth	Papio ursinus	Pebsworth et al. 2012
8953	Strongyloides fulleborni	Helminth	Papio ursinus	Appleton and Henzi 1993
1680	Strongyloides stercoralis	Helminth	Papio ursinus	Appleton et al. 1991
3544	Strongyloides stercoralis	Helminth	Papio ursinus	Goldsmid and Rogers 1978
8954	Strongyloides stercoralis	Helminth	Papio ursinus	Appleton and Henzi 1993
7298	Subulura sp.	Helminth	Papio ursinus	Benavides et al. 2011
2766	Taenia crocutae	Helminth	Papio ursinus	McConnell et al. 1974
1681	Ternidens deminutus	Helminth	Papio ursinus	Appleton et al. 1991
2068	Ternidens deminutus	Helminth	Papio ursinus	Goldsmid 1974
2841	Ternidens deminutus	Helminth	Papio ursinus	McConnell et al. 1974
3546	Ternidens deminutus	Helminth	Papio ursinus	Goldsmid and Rogers 1978
8951	Ternidens deminutus	Helminth	Papio ursinus	Appleton and Henzi 1993
2842	Tetrapetalonema papionis	Helminth	Papio ursinus	McConnell et al. 1974
2843	Trichostrongylus colubriformis	Helminth	Papio ursinus	McConnell et al. 1974
1682	Trichostrongylus falculatus	Helminth	Papio ursinus	Appleton et al. 1991
975	Trichostrongylus falculatus	Helminth	Papio ursinus	Pettifer 1984
984	Trichostrongylus falculatus	Helminth	Papio ursinus	Pettifer 1984
992	Trichostrongylus falculatus	Helminth	Papio ursinus	Pettifer 1984
1000	Trichostrongylus falculatus	Helminth	Papio ursinus	Pettifer 1984
1001	Trichuris trichiura	Helminth	Papio ursinus	Pettifer 1984
1683	Trichuris trichiura	Helminth	Papio ursinus	Appleton et al. 1991
8388	Trichuris trichiura	Helminth	Papio ursinus	Appleton et al. 1986
8957	Trichuris trichiura	Helminth	Papio ursinus	Appleton and Henzi 1993
416	Paragonimus africana	Helminth	Perodicticus potto	Miyazaki 1982
1443	Phaneropsolus perodictici	Helminth	Perodicticus potto	National Parasite Collection (WWW)
4814	Ascaridia galli	Helminth	Piliocolobus rufomitratus	Mbora and Munene 2006
4988	Ascaridia galli	Helminth	Piliocolobus rufomitratus	Mbora and Munene 2006
5129	Ascaridia galli	Helminth	Piliocolobus rufomitratus	Mbora and Munene 2006
6155	Ascaris sp.	Helminth	Piliocolobus rufomitratus	Mbora and McPeek 2009
6157	Bertiella sp.	Helminth	Piliocolobus rufomitratus	Mbora and McPeek 2009
6158	Capillaria sp.	Helminth	Piliocolobus rufomitratus	Mbora and McPeek 2009
6109	Colobenterobius sp.	Helminth	Piliocolobus rufomitratus	Chapman et al. 2009a
6591	Colobenterobius sp.	Helminth	Piliocolobus rufomitratus	Gillespie and Chapman 2008
6965	Colobenterobius sp.	Helminth	Piliocolobus rufomitratus	Chapman et al. 2007
5649	Colobenterobius sp.	Helminth	Piliocolobus rufomitratus	Snaith et al. 2008
1323	Dicrocoelium colobusicola	Helminth	Piliocolobus rufomitratus	National Parasite Collection (WWW)
1324	Dicrocoelium colobusicola	Helminth	Piliocolobus rufomitratus	National Parasite Collection (WWW)
5650	Enterobius sp.	Helminth	Piliocolobus rufomitratus	Snaith et al. 2008
4817	Oesophagostomum sp.	Helminth	Piliocolobus rufomitratus	Mbora and Munene 2006
4989	Oesophagostomum sp.	Helminth	Piliocolobus rufomitratus	Mbora and Munene 2006
5130	Oesophagostomum sp.	Helminth	Piliocolobus rufomitratus	Mbora and Munene 2006
6162	Oesophagostomum sp.	Helminth	Piliocolobus rufomitratus	Mbora and McPeek 2009
6566	Oesophagostomum sp.	Helminth	Piliocolobus rufomitratus	Chapman et al. 2007
6595	Oesophagostomum sp.	Helminth	Piliocolobus rufomitratus	Gillespie and Chapman 2008
6570	Oesophagostomum sp.	Helminth	Piliocolobus rufomitratus	Gillespie and Chapman 2008
8220	Oesophagostomum sp.	Helminth	Piliocolobus rufomitratus	Ghai et al. 2014a
6103	Oesophagostomum sp.	Helminth	Piliocolobus rufomitratus	Chapman et al. 2009a
4813	Physaloptera sp.	Helminth	Piliocolobus rufomitratus	Mbora and Munene 2006
4987	Physaloptera sp.	Helminth	Piliocolobus rufomitratus	Mbora and Munene 2006
5128	Physaloptera sp.	Helminth	Piliocolobus rufomitratus	Mbora and Munene 2006
6153	Physaloptera sp.	Helminth	Piliocolobus rufomitratus	Mbora and McPeek 2009
6163	Physaloptera sp.	Helminth	Piliocolobus rufomitratus	Mbora and McPeek 2009
6107	Strongyloides fulleborni	Helminth	Piliocolobus rufomitratus	Chapman et al. 2009a
6571	Strongyloides fulleborni	Helminth	Piliocolobus rufomitratus	Gillespie and Chapman 2008
6596	Strongyloides fulleborni	Helminth	Piliocolobus rufomitratus	Gillespie and Chapman 2008
4820	Strongyloides fulleborni	Helminth	Piliocolobus rufomitratus	Mbora and Munene 2006
4990	Strongyloides fulleborni	Helminth	Piliocolobus rufomitratus	Mbora and Munene 2006
5131	Strongyloides fulleborni	Helminth	Piliocolobus rufomitratus	Mbora and Munene 2006
6962	Strongyloides fulleborni	Helminth	Piliocolobus rufomitratus	Chapman et al. 2007
6572	Strongyloides stercoralis	Helminth	Piliocolobus rufomitratus	Gillespie and Chapman 2008
6964	Strongyloides stercoralis	Helminth	Piliocolobus rufomitratus	Chapman et al. 2007
4821	Toxascaris sp.	Helminth	Piliocolobus rufomitratus	Mbora and Munene 2006
4991	Toxascaris sp.	Helminth	Piliocolobus rufomitratus	Mbora and Munene 2006
5132	Toxascaris sp.	Helminth	Piliocolobus rufomitratus	Mbora and Munene 2006
6166	Toxascaris sp.	Helminth	Piliocolobus rufomitratus	Mbora and McPeek 2009
6167	Toxocara sp.	Helminth	Piliocolobus rufomitratus	Mbora and McPeek 2009
4823	Trichostrongylus sp.	Helminth	Piliocolobus rufomitratus	Mbora and Munene 2006
5133	Trichostrongylus sp.	Helminth	Piliocolobus rufomitratus	Mbora and Munene 2006
6168	Trichostrongylus sp.	Helminth	Piliocolobus rufomitratus	Mbora and McPeek 2009
8197	Trichuris trichiura	Helminth	Piliocolobus rufomitratus	Ghai et al. 2014b
4824	Trichuris trichiura	Helminth	Piliocolobus rufomitratus	Mbora and Munene 2006
4993	Trichuris trichiura	Helminth	Piliocolobus rufomitratus	Mbora and Munene 2006
5134	Trichuris trichiura	Helminth	Piliocolobus rufomitratus	Mbora and Munene 2006
1082	Trypanoxyuris trypanuris	Helminth	Pithecia monachus	Hugot et al. 1996
2162	Trypanoxyuris trypanuris	Helminth	Pithecia monachus	Hugot 1999
3965	Dipetalonema sp.	Helminth	Pithecia pithecia	de Thoisy et al. 2001
3964	Mansonella sp.	Helminth	Pithecia pithecia	de Thoisy et al. 2001
2126	Trypanoxyuris trypanuris	Helminth	Pithecia pithecia	Hugot 1985
2163	Trypanoxyuris trypanuris	Helminth	Pithecia pithecia	Hugot 1999
4748	Enterobius sp.	Helminth	Pongo abelii	Mul et al. 2007
5115	Enterobius sp.	Helminth	Pongo abelii	Mul et al. 2007
7832	Lemuricola ponguoi	Helminth	Pongo abelii	Foitova et al. 2010
4746	Mammomonogamus sp.	Helminth	Pongo abelii	Mul et al. 2007
4972	Mammomonogamus sp.	Helminth	Pongo abelii	Mul et al. 2007
5113	Mammomonogamus sp.	Helminth	Pongo abelii	Mul et al. 2007
4747	Spirurida sp.	Helminth	Pongo abelii	Mul et al. 2007
4973	Spirurida sp.	Helminth	Pongo abelii	Mul et al. 2007
5114	Spirurida sp.	Helminth	Pongo abelii	Mul et al. 2007
4745	Strongylida sp.	Helminth	Pongo abelii	Mul et al. 2007
4971	Strongylida sp.	Helminth	Pongo abelii	Mul et al. 2007
5112	Strongylida sp.	Helminth	Pongo abelii	Mul et al. 2007
4744	Strongyloides sp.	Helminth	Pongo abelii	Mul et al. 2007
4970	Strongyloides sp.	Helminth	Pongo abelii	Mul et al. 2007
5111	Strongyloides sp.	Helminth	Pongo abelii	Mul et al. 2007
4750	Trichuris sp.	Helminth	Pongo abelii	Mul et al. 2007
4976	Trichuris sp.	Helminth	Pongo abelii	Mul et al. 2007
5117	Trichuris sp.	Helminth	Pongo abelii	Mul et al. 2007
1154	Dirofilaria immitis	Helminth	Pongo pygmaeus	Sandosham 1951
3275	Dirofilaria immitis	Helminth	Pongo pygmaeus	Webber 1955
4733	Enterobius buckleyi	Helminth	Pongo pygmaeus	Brooks and Glen 1982
1153	Leipertrema rewelli	Helminth	Pongo pygmaeus	Sandosham 1951
9337	Strongyloides fulleborni	Helminth	Pongo pygmaeus	Frias et al. 2018
947	Trichuris sp.	Helminth	Pongo pygmaeus	Collet et al. 1986
3009	Bertiella sp.	Helminth	Presbytis cristata	Palmieri et al. 1980a
4860	Bertiella sp.	Helminth	Presbytis cristata	Palmieri et al. 1980a
5012	Bertiella sp.	Helminth	Presbytis cristata	Palmieri et al. 1980a
3011	Breinlia sp.	Helminth	Presbytis cristata	Palmieri et al. 1980a
5014	Breinlia sp.	Helminth	Presbytis cristata	Palmieri et al. 1980a
14	Brugia malayi	Helminth	Presbytis cristata	Masbar et al. 1981
2817	Brugia malayi	Helminth	Presbytis cristata	Mak 1982
2824	Brugia malayi	Helminth	Presbytis cristata	Mak 1984
17	Brugia pahangi	Helminth	Presbytis cristata	Masbar et al. 1981
3019	Brugia pahangi	Helminth	Presbytis cristata	Palmieri et al. 1985
1445	Cardiofilaria darwisi	Helminth	Presbytis cristata	National Parasite Collection (WWW)
3057	Colobenterobius presbytis	Helminth	Presbytis cristata	Quentin et al. 1979
4727	Colobenterobius presbytis	Helminth	Presbytis cristata	Brooks and Glen 1982
20	Dirofilaria sp.	Helminth	Presbytis cristata	Masbar et al. 1981
3013	Enterobius sp.	Helminth	Presbytis cristata	Palmieri et al. 1980a
4864	Enterobius sp.	Helminth	Presbytis cristata	Palmieri et al. 1980a
5016	Enterobius sp.	Helminth	Presbytis cristata	Palmieri et al. 1980a
3016	Gastrodiscoides sp.	Helminth	Presbytis cristata	Palmieri et al. 1980a
5019	Gastrodiscoides sp.	Helminth	Presbytis cristata	Palmieri et al. 1980a
1688	Oesophagostomum apiostomum	Helminth	Presbytis cristata	Arambulo et al. 1974
3010	Parabertiella sp.	Helminth	Presbytis cristata	Palmieri et al. 1980a
5013	Parabertiella sp.	Helminth	Presbytis cristata	Palmieri et al. 1980a
9339	Strongyloides fulleborni	Helminth	Presbytis cristata	Frias et al. 2018
1690	Trichuris trichiura	Helminth	Presbytis cristata	Arambulo et al. 1974
1444	Wuchereria bancrofti	Helminth	Presbytis cristata	National Parasite Collection (WWW)
18	Wuchereria kalimantani	Helminth	Presbytis cristata	Masbar et al. 1981
1446	Wuchereria kalimantani	Helminth	Presbytis cristata	National Parasite Collection (WWW)
1447	Wuchereria kalimantani	Helminth	Presbytis cristata	National Parasite Collection (WWW)
1448	Wuchereria kalimantani	Helminth	Presbytis cristata	National Parasite Collection (WWW)
1449	Wuchereria kalimantani	Helminth	Presbytis cristata	National Parasite Collection (WWW)
3018	Wuchereria kalimantani	Helminth	Presbytis cristata	Palmieri et al. 1980b
4869	Wuchereria kalimantani	Helminth	Presbytis cristata	Palmieri et al. 1980b
5021	Wuchereria kalimantani	Helminth	Presbytis cristata	Palmieri et al. 1980b
196	Colobenterobius entellus	Helminth	Presbytis entellus	Hugot and Baylac 1996
2164	Colobenterobius zakiri	Helminth	Presbytis entellus	Hugot 1999
4724	Enterobius zakiri	Helminth	Presbytis entellus	Brooks and Glen 1982
2819	Brugia malayi	Helminth	Presbytis melalophos	Mak 1982
2825	Brugia malayi	Helminth	Presbytis melalophos	Mak 1984
2820	Dirofilaria magnilarvatum	Helminth	Presbytis melalophos	Mak 1982
9073	Ascaris lumbricoides	Helminth	Presbytis rubicunda	Hilser et al. 2013
9074	Enterobius sp.	Helminth	Presbytis rubicunda	Hilser et al. 2013
9078	Schistosoma mansoni	Helminth	Presbytis rubicunda	Hilser et al. 2013
9075	Strongyloides sp.	Helminth	Presbytis rubicunda	Hilser et al. 2013
9076	Trichostrongylus sp.	Helminth	Presbytis rubicunda	Hilser et al. 2013
9077	Trichuris trichiura	Helminth	Presbytis rubicunda	Hilser et al. 2013
3276	Dirofilaria corynodes	Helminth	Presbytis siamensis	Webber 1955
9221	Ancylostoma sp.	Helminth	Procolobus verus	Kouassi et al. 2015
9230	Dicrocoelium sp.	Helminth	Procolobus verus	Kouassi et al. 2015
9223	Oesophagostomum sp.	Helminth	Procolobus verus	Kouassi et al. 2015
9226	Strongyloides stercoralis	Helminth	Procolobus verus	Kouassi et al. 2015
9229	Trichostrongylus sp.	Helminth	Procolobus verus	Kouassi et al. 2015
9228	Trichuris sp.	Helminth	Procolobus verus	Kouassi et al. 2015
2152	Madoxyuris bauchoti	Helminth	Prolemur simus	Hugot 1999
644	Dipetalonema petteri	Helminth	Propithecus coquereli	Chabaud et al. 1965
618	Pararhabdonema longistriata	Helminth	Propithecus coquereli	Chabaud et al. 1965
661	Paulianfilaria pauliana	Helminth	Propithecus coquereli	Chabaud et al. 1965
6145	Dipetalonema sp.	Helminth	Propithecus deckenii	Junge and Louis 2005b
5785	Lemuricola sp.	Helminth	Propithecus deckenii	Junge and Louis 2005b
5784	Lemurostrongylus sp.	Helminth	Propithecus deckenii	Junge and Louis 2005b
8684	Bertiella sp.	Helminth	Propithecus diadema	Loudon et al. 2017
8685	Bertiella sp.	Helminth	Propithecus diadema	Loudon et al. 2017
8688	Lemuricola sp.	Helminth	Propithecus diadema	Loudon et al. 2017
8689	Lemuricola sp.	Helminth	Propithecus diadema	Loudon et al. 2017
8690	Lemuricola sp.	Helminth	Propithecus diadema	Loudon et al. 2017
7249	Lemurostrongylus sp.	Helminth	Propithecus diadema	Irwin and Raharison, 2009
8692	Lemurostrongylus sp.	Helminth	Propithecus diadema	Loudon et al. 2017
8693	Lemurostrongylus sp.	Helminth	Propithecus diadema	Loudon et al. 2017
8694	Lemurostrongylus sp.	Helminth	Propithecus diadema	Loudon et al. 2017
8695	Lemurostrongylus sp.	Helminth	Propithecus diadema	Loudon et al. 2017
535	Anoplocephala sp.	Helminth	Propithecus edwardsi	Hogg 2002
4998	Anoplocephala sp.	Helminth	Propithecus edwardsi	Hogg 2002
6039	Anoplocephala sp.	Helminth	Propithecus edwardsi	Wright et al. 2009
536	Lemuricola sp.	Helminth	Propithecus edwardsi	Hogg 2002
4847	Lemuricola sp.	Helminth	Propithecus edwardsi	Hogg 2002
6043	Lemuricola sp.	Helminth	Propithecus edwardsi	Wright et al. 2009
534	Moniezia sp.	Helminth	Propithecus edwardsi	Hogg 2002
4845	Moniezia sp.	Helminth	Propithecus edwardsi	Hogg 2002
4997	Moniezia sp.	Helminth	Propithecus edwardsi	Hogg 2002
6037	Moniezia sp.	Helminth	Propithecus edwardsi	Wright et al. 2009
6038	Moniezia sp.	Helminth	Propithecus edwardsi	Wright et al. 2009
537	Physocephalus sp.	Helminth	Propithecus edwardsi	Hogg 2002
4848	Physocephalus sp.	Helminth	Propithecus edwardsi	Hogg 2002
5000	Physocephalus sp.	Helminth	Propithecus edwardsi	Hogg 2002
6044	Physocephalus sp.	Helminth	Propithecus edwardsi	Wright et al. 2009
6041	Strongylus sp.	Helminth	Propithecus edwardsi	Wright et al. 2009
553	Mansonella sp.	Helminth	Propithecus tattersalli	Garell and Meyers 1995
5137	Mansonella sp.	Helminth	Propithecus tattersalli	Garell and Meyers 1995
5253	Mansonella sp.	Helminth	Propithecus tattersalli	Garell and Meyers 1995
1602	Enterobius sp.	Helminth	Propithecus verreauxi	Raveloarisoa, 2000, cited in Muelenbein et al. 200
630	Lemuris trichuroides	Helminth	Propithecus verreauxi	Chabaud et al. 1965
2167	Lemuris trichuroides	Helminth	Propithecus verreauxi	Hugot 1999
6204	Lemuris trichuroides	Helminth	Propithecus verreauxi	Loudon 2009
6205	Lemurostrongylus sp.	Helminth	Propithecus verreauxi	Loudon 2009
7907	Lemurostrongylus sp.	Helminth	Propithecus verreauxi	Loudon and Sauther 2013
1603	Ogmocotyle sp.	Helminth	Propithecus verreauxi	Raveloarisoa, 2000, cited in Muelenbein et al. 200
647	Paulianfilaria pauliana	Helminth	Propithecus verreauxi	Chabaud et al. 1965
660	Paulianfilaria pauliana	Helminth	Propithecus verreauxi	Chabaud et al. 1965
8139	Ancylostoma sp.	Helminth	Rhinopithecus bieti	Li et al. 2014
8142	Ascaris sp.	Helminth	Rhinopithecus bieti	Li et al. 2014
8141	Capillaria hepatica	Helminth	Rhinopithecus bieti	Li et al. 2014
8140	Oesophagostomum sp.	Helminth	Rhinopithecus bieti	Li et al. 2014
1455	Dipetalonema gracile	Helminth	Saguinus fuscicollis	National Parasite Collection (WWW)
1456	Dipetalonema gracile	Helminth	Saguinus fuscicollis	National Parasite Collection (WWW)
1457	Dipetalonema gracile	Helminth	Saguinus fuscicollis	National Parasite Collection (WWW)
1450	Filaroides barretoi	Helminth	Saguinus fuscicollis	National Parasite Collection (WWW)
1451	Filaroides barretoi	Helminth	Saguinus fuscicollis	National Parasite Collection (WWW)
7585	Hymenolepis cebidarum	Helminth	Saguinus fuscicollis	Wenz et a., 2010
9347	Mansonella mariae	Helminth	Saguinus fuscicollis	Erkenswick et al. 2017a
9348	Mansonella mariae	Helminth	Saguinus fuscicollis	Erkenswick et al. 2017a
9349	Mansonella mariae	Helminth	Saguinus fuscicollis	Erkenswick et al. 2017a
1453	Molineus elegans	Helminth	Saguinus fuscicollis	National Parasite Collection (WWW)
1458	Primasubulura jacchi	Helminth	Saguinus fuscicollis	National Parasite Collection (WWW)
1459	Primasubulura jacchi	Helminth	Saguinus fuscicollis	National Parasite Collection (WWW)
1454	Prosthenorchis elegans	Helminth	Saguinus fuscicollis	National Parasite Collection (WWW)
1536	Prosthenorchis elegans	Helminth	Saguinus fuscicollis	National Parasite Collection (WWW)
7575	Prosthenorchis elegans	Helminth	Saguinus fuscicollis	Wenz et a., 2010
1468	Rictularia sp.	Helminth	Saguinus fuscicollis	National Parasite Collection (WWW)
1464	Spirura guianensis	Helminth	Saguinus fuscicollis	National Parasite Collection (WWW)
1461	Spirura marmosetae	Helminth	Saguinus fuscicollis	National Parasite Collection (WWW)
1462	Tetrapetalonema marmosetae	Helminth	Saguinus fuscicollis	National Parasite Collection (WWW)
1463	Tetrapetalonema marmosetae	Helminth	Saguinus fuscicollis	National Parasite Collection (WWW)
1460	Trichospirura leptostoma	Helminth	Saguinus fuscicollis	National Parasite Collection (WWW)
7091	Trichuris trichiura	Helminth	Saguinus fuscicollis	Phillips et al. 2004
1452	Trypanoxyuris callithricis	Helminth	Saguinus fuscicollis	National Parasite Collection (WWW)
1470	Viannaia sp.	Helminth	Saguinus fuscicollis	National Parasite Collection (WWW)
9353	Dipetalonema sp.	Helminth	Saguinus imperator	Erkenswick et al. 2017a
9354	Dipetalonema sp.	Helminth	Saguinus imperator	Erkenswick et al. 2017a
9355	Dipetalonema sp.	Helminth	Saguinus imperator	Erkenswick et al. 2017a
3212	Athesmia heterolecithodes	Helminth	Saguinus labiatus	Tantalean et al. 1990
3302	Athesmia heterolecithodes	Helminth	Saguinus labiatus	Michaud et al. 2003
3210	Dipetalonema gracile	Helminth	Saguinus labiatus	Tantalean et al. 1990
3390	Filariopsis barretoi	Helminth	Saguinus labiatus	Michaud et al. 2003
3211	Primasubulura jacchi	Helminth	Saguinus labiatus	Tantalean et al. 1990
3408	Primasubulura jacchi	Helminth	Saguinus labiatus	Michaud et al. 2003
3209	Prosthenorchis elegans	Helminth	Saguinus labiatus	Tantalean et al. 1990
3438	Prosthenorchis elegans	Helminth	Saguinus labiatus	Michaud et al. 2003
8820	Ascaris sp.	Helminth	Saguinus leucopus	Soto-Calderon et al. 2016
8815	Prosthenorchis sp.	Helminth	Saguinus leucopus	Soto-Calderon et al. 2016
8810	Strongyloides sp.	Helminth	Saguinus leucopus	Soto-Calderon et al. 2016
8817	Strongyloides sp.	Helminth	Saguinus leucopus	Soto-Calderon et al. 2016
1473	Trichospirura leptostoma	Helminth	Saguinus leucopus	National Parasite Collection (WWW)
8816	Trichostrongylus sp.	Helminth	Saguinus leucopus	Soto-Calderon et al. 2016
3968	Dipetalonema gracile	Helminth	Saguinus midas	de Thoisy et al. 2001
1475	Dipetalonema graciliformis	Helminth	Saguinus midas	National Parasite Collection (WWW)
1476	Dipetalonema graciliformis	Helminth	Saguinus midas	National Parasite Collection (WWW)
1477	Dipetalonema graciliformis	Helminth	Saguinus midas	National Parasite Collection (WWW)
1478	Dipetalonema graciliformis	Helminth	Saguinus midas	National Parasite Collection (WWW)
1479	Dipetalonema graciliformis	Helminth	Saguinus midas	National Parasite Collection (WWW)
1480	Dipetalonema graciliformis	Helminth	Saguinus midas	National Parasite Collection (WWW)
1481	Dipetalonema graciliformis	Helminth	Saguinus midas	National Parasite Collection (WWW)
1482	Dipetalonema graciliformis	Helminth	Saguinus midas	National Parasite Collection (WWW)
1483	Dipetalonema graciliformis	Helminth	Saguinus midas	National Parasite Collection (WWW)
1484	Dipetalonema graciliformis	Helminth	Saguinus midas	National Parasite Collection (WWW)
1485	Dipetalonema graciliformis	Helminth	Saguinus midas	National Parasite Collection (WWW)
1486	Dipetalonema graciliformis	Helminth	Saguinus midas	National Parasite Collection (WWW)
1487	Dipetalonema graciliformis	Helminth	Saguinus midas	National Parasite Collection (WWW)
1488	Dipetalonema graciliformis	Helminth	Saguinus midas	National Parasite Collection (WWW)
1489	Dipetalonema graciliformis	Helminth	Saguinus midas	National Parasite Collection (WWW)
1490	Dipetalonema graciliformis	Helminth	Saguinus midas	National Parasite Collection (WWW)
1491	Dipetalonema graciliformis	Helminth	Saguinus midas	National Parasite Collection (WWW)
1492	Dipetalonema graciliformis	Helminth	Saguinus midas	National Parasite Collection (WWW)
1493	Dipetalonema graciliformis	Helminth	Saguinus midas	National Parasite Collection (WWW)
1494	Dipetalonema graciliformis	Helminth	Saguinus midas	National Parasite Collection (WWW)
1495	Dipetalonema graciliformis	Helminth	Saguinus midas	National Parasite Collection (WWW)
1496	Dipetalonema graciliformis	Helminth	Saguinus midas	National Parasite Collection (WWW)
1497	Dipetalonema graciliformis	Helminth	Saguinus midas	National Parasite Collection (WWW)
1725	Dipetalonema graciliformis	Helminth	Saguinus midas	Bain et al. 1986
3967	Dipetalonema graciliformis	Helminth	Saguinus midas	de Thoisy et al. 2001
3966	Mansonella sp.	Helminth	Saguinus midas	de Thoisy et al. 2001
1876	Molineus midas	Helminth	Saguinus midas	Durette-Desset and Corvione 1998
1474	Prosthenorchis elegans	Helminth	Saguinus midas	National Parasite Collection (WWW)
1498	Tetrapetalonema marmosetae	Helminth	Saguinus midas	National Parasite Collection (WWW)
684	Athesmia heterolecithodes	Helminth	Saguinus mystax	Tantalean et al. 1990
1499	Dipetalonema gracile	Helminth	Saguinus mystax	National Parasite Collection (WWW)
1500	Dipetalonema gracile	Helminth	Saguinus mystax	National Parasite Collection (WWW)
3214	Dipetalonema gracile	Helminth	Saguinus mystax	Tantalean et al. 1990
8026	Dipetalonema graciliformis	Helminth	Saguinus mystax	Goncalves et al. 2002
3391	Filariopsis barretoi	Helminth	Saguinus mystax	Michaud et al. 2003
7584	Hymenolepis cebidarum	Helminth	Saguinus mystax	Wenz et a., 2010
3367	Hymenolepis diminuta	Helminth	Saguinus mystax	Michaud et al. 2003
1505	Molineus vexillarius	Helminth	Saguinus mystax	National Parasite Collection (WWW)
3195	Platynosomum amazonensis	Helminth	Saguinus mystax	Tantalean et al. 1990
3194	Primasubulura jacchi	Helminth	Saguinus mystax	Tantalean et al. 1990
3409	Primasubulura jacchi	Helminth	Saguinus mystax	Michaud et al. 2003
3213	Prosthenorchis elegans	Helminth	Saguinus mystax	Tantalean et al. 1990
3439	Prosthenorchis elegans	Helminth	Saguinus mystax	Michaud et al. 2003
7578	Prosthenorchis elegans	Helminth	Saguinus mystax	Wenz et a., 2010
1504	Sparganum sp.	Helminth	Saguinus mystax	National Parasite Collection (WWW)
3333	Spirometra sp.	Helminth	Saguinus mystax	Michaud et al. 2003
7893	Spirura delicata	Helminth	Saguinus mystax	Vicente et al. 1992
1501	Tetrapetalonema mystaxi	Helminth	Saguinus mystax	National Parasite Collection (WWW)
1502	Tetrapetalonema mystaxi	Helminth	Saguinus mystax	National Parasite Collection (WWW)
1503	Tetrapetalonema mystaxi	Helminth	Saguinus mystax	National Parasite Collection (WWW)
1508	Dipetalonema gracile	Helminth	Saguinus nigricollis	National Parasite Collection (WWW)
1083	Hapaloxyuris tamarini	Helminth	Saguinus nigricollis	Hugot et al. 1996
2168	Hapaloxyuris tamarini	Helminth	Saguinus nigricollis	Hugot 1999
883	Longistriata dubia	Helminth	Saguinus nigricollis	Dunn 1968
1726	Mansonella tamarinae	Helminth	Saguinus nigricollis	Bain et al. 1986
1513	Neodiplostomum tamarini	Helminth	Saguinus nigricollis	National Parasite Collection (WWW)
1506	Platynosomum amazonensis	Helminth	Saguinus nigricollis	National Parasite Collection (WWW)
1510	Platynosomum marmoseti	Helminth	Saguinus nigricollis	National Parasite Collection (WWW)
1511	Platynosomum marmoseti	Helminth	Saguinus nigricollis	National Parasite Collection (WWW)
1509	Primasubulura jacchi	Helminth	Saguinus nigricollis	National Parasite Collection (WWW)
1507	Prosthenorchis elegans	Helminth	Saguinus nigricollis	National Parasite Collection (WWW)
1512	Sparganum sp.	Helminth	Saguinus nigricollis	National Parasite Collection (WWW)
1532	Allodapa sp.	Helminth	Saguinus oedipus	National Parasite Collection (WWW)
1517	Athesmia foxi	Helminth	Saguinus oedipus	National Parasite Collection (WWW)
1518	Athesmia foxi	Helminth	Saguinus oedipus	National Parasite Collection (WWW)
1519	Athesmia foxi	Helminth	Saguinus oedipus	National Parasite Collection (WWW)
1523	Dipetalonema gracile	Helminth	Saguinus oedipus	National Parasite Collection (WWW)
3180	Dipetalonema obtusa	Helminth	Saguinus oedipus	Sousa et al. 1974
1515	Enterobius callithricis	Helminth	Saguinus oedipus	National Parasite Collection (WWW)
1514	Filaroides barretoi	Helminth	Saguinus oedipus	National Parasite Collection (WWW)
1520	Leipertrema foxi	Helminth	Saguinus oedipus	National Parasite Collection (WWW)
1521	Leipertrema foxi	Helminth	Saguinus oedipus	National Parasite Collection (WWW)
1522	Leipertrema foxi	Helminth	Saguinus oedipus	National Parasite Collection (WWW)
1724	Mansonella marmosetae	Helminth	Saguinus oedipus	Bain et al. 1986
1471	Molineus vexillarius	Helminth	Saguinus oedipus	National Parasite Collection (WWW)
1535	Molineus vexillarius	Helminth	Saguinus oedipus	National Parasite Collection (WWW)
1533	Neodiplostomum sp.	Helminth	Saguinus oedipus	National Parasite Collection (WWW)
1524	Primasubulura jacchi	Helminth	Saguinus oedipus	National Parasite Collection (WWW)
1529	Tetrapetalonema marmosetae	Helminth	Saguinus oedipus	National Parasite Collection (WWW)
1530	Tetrapetalonema marmosetae	Helminth	Saguinus oedipus	National Parasite Collection (WWW)
6681	Tetrapetalonema marmosetae	Helminth	Saguinus oedipus	McCoy 1936
1525	Trichospirura leptostoma	Helminth	Saguinus oedipus	National Parasite Collection (WWW)
1526	Trichospirura leptostoma	Helminth	Saguinus oedipus	National Parasite Collection (WWW)
1527	Trichospirura leptostoma	Helminth	Saguinus oedipus	National Parasite Collection (WWW)
1528	Trichospirura leptostoma	Helminth	Saguinus oedipus	National Parasite Collection (WWW)
1516	Trypanoxyuris callithricis	Helminth	Saguinus oedipus	National Parasite Collection (WWW)
1531	Trypanoxyuris oedipi	Helminth	Saguinus oedipus	National Parasite Collection (WWW)
2169	Trypanoxyuris oedipi	Helminth	Saguinus oedipus	Hugot 1999
3322	Atriotaenia sp.	Helminth	Saimiri boliviensis	Michaud et al. 2003
889	Dipetalonema caudispina	Helminth	Saimiri boliviensis	Dunn 1968
888	Dipetalonema gracile	Helminth	Saimiri boliviensis	Dunn 1968
3392	Filariopsis barretoi	Helminth	Saimiri boliviensis	Michaud et al. 2003
3398	Molineus elegans	Helminth	Saimiri boliviensis	Michaud et al. 2003
3440	Prosthenorchis elegans	Helminth	Saimiri boliviensis	Michaud et al. 2003
892	Tetrapetalonema marmosetae	Helminth	Saimiri boliviensis	Dunn 1968
3428	Trypanoxyuris sp.	Helminth	Saimiri boliviensis	Michaud et al. 2003
1538	Dipetalonema gracile	Helminth	Saimiri oerstedii	National Parasite Collection (WWW)
3277	Dipetalonema parvum	Helminth	Saimiri oerstedii	Webber 1955
1625	Filaroides sp.	Helminth	Saimiri oerstedii	Appleton and Boinski 1991
6670	Microfilaria obtusa	Helminth	Saimiri oerstedii	McCoy 1936
6669	Microfilaria panamensis	Helminth	Saimiri oerstedii	McCoy 1936
[truncated: 2,311 more rows]

## Sheet: Human parasite data
Country	PaperTitle	Parasite	ParasiteType
Bolivia	[Intestinal parasitoses in children of an Indian community of Bolivian altiplano].	Ascaris lumbricoides	helminths
Bolivia	Antagonism between two intestinal parasites in humans: the importance of co-infection for infection risk and recovery dynamics.	Ascaris lumbricoides	helminths
Bolivia	Dramatic Decrease in Prevalence of Soil-Transmitted Helminths and New Insights Into Intestinal Protozoa in Children Living in the Chaco Region, Bolivia.	Ascaris lumbricoides	helminths
Bolivia	Intestinal parasites in the Camiri, Gutierrez and Boyuibe areas, Santa Cruz Department, Bolivia.	Ascaris lumbricoides	helminths
Bolivia	Soil-transmitted helminth infections at very high altitude in Bolivia.	Ascaris lumbricoides	helminths
Bolivia	Intestinal parasites in the Camiri, Gutierrez and Boyuibe areas, Santa Cruz Department, Bolivia.	Enterobius	helminths
Bolivia	A population-based coprological study of human fascioliasis in a hyperendemic area of the Bolivian Altiplano.	Fasciola hepatica	helminths
Bolivia	An outbreak of acute fascioliasis among Aymara Indians in the Bolivian Altiplano.	Fasciola hepatica	helminths
Bolivia	High endemicity of human fascioliasis between Lake Titicaca and La Paz valley, Bolivia.	Fasciola hepatica	helminths
Bolivia	Immunodiagnosis of Fasciola hepatica infection (fascioliasis) in a human population in the Bolivian Altiplano using purified cathepsin L cysteine proteinase.	Fasciola hepatica	helminths
Bolivia	Presence of very high prevalence and intensity of infection with Fasciola hepatica among Aymara children from the Northern Bolivian Altiplano.	Fasciola hepatica	helminths
Bolivia	Short report: Immunodiagnosis of human fascioliasis using recombinant Fasciola hepatica cathepsin L1 cysteine proteinase.	Fasciola hepatica	helminths
Bolivia	The Northern Bolivian Altiplano: a region highly endemic for human fascioliasis.	Fasciola hepatica	helminths
Bolivia	Use of the Falcon assay screening test--enzyme-linked immunosorbent assay (FAST-ELISA) and the enzyme-linked immunoelectrotransfer blot (EITB) to determine the prevalence of human fascioliasis in the Bolivian Altiplano.	Fasciola hepatica	helminths
Bolivia	Antagonism between two intestinal parasites in humans: the importance of co-infection for infection risk and recovery dynamics.	Necator americanus	helminths
Bolivia	Dramatic Decrease in Prevalence of Soil-Transmitted Helminths and New Insights Into Intestinal Protozoa in Children Living in the Chaco Region, Bolivia.	Necator americanus	helminths
Bolivia	Intestinal parasites in the Camiri, Gutierrez and Boyuibe areas, Santa Cruz Department, Bolivia.	Necator americanus	helminths
Bolivia	Dramatic Decrease in Prevalence of Soil-Transmitted Helminths and New Insights Into Intestinal Protozoa in Children Living in the Chaco Region, Bolivia.	Hymenolepis nana	helminths
Bolivia	Intestinal parasites in the Camiri, Gutierrez and Boyuibe areas, Santa Cruz Department, Bolivia.	Hymenolepis nana	helminths
Bolivia	First case of Lagochilascaris minor infection in Bolivia.	Lagochilascaris minor	helminths
Bolivia	A new focus of cutaneous leishmaniasis due to Leishmania amazonensis in a Sub Andean region of Bolivia.	Leishmania amazonensis	helminths
Bolivia	PCR-RFLP of ribosomal internal transcribed spacers highlights inter and intra-species variation among Leishmania strains native to La Paz, Bolivia.	Leishmania amazonensis	helminths
Bolivia	[Epidemiology of cutaneous leishmaniasis in Bolivia. 1. Description of study zone and prevalence of the disease].	Leishmania braziliensis	helminths
Bolivia	Leishmaniasis in Chaparé, Bolivia.	Leishmania braziliensis	helminths
Bolivia	Parasitological diagnosis of mucocutaneous leishmaniasis due to Leishmania b. braziliensis in Bolivia.	Leishmania braziliensis	helminths
Bolivia	Risk factors for onset of cutaneous and mucocutaneous leishmaniasis in Bolivia.	Leishmania braziliensis	helminths
Bolivia	Co-infection by Leishmania amazonensis and L. infantum/L. chagasi in a case of diffuse cutaneous leishmaniasis in Bolivia.	Leishmania chagasi	helminths
Bolivia	[A new case of autochthonous visceral leishmaniasis in Bolivia].	Leishmania infantum	helminths
Bolivia	Co-infection by Leishmania amazonensis and L. infantum/L. chagasi in a case of diffuse cutaneous leishmaniasis in Bolivia.	Leishmania infantum	helminths
Bolivia	Human visceral leishmaniasis in Bolivia: first proven autochthonous case from 'Los Yungas'.	Leishmania infantum	helminths
Bolivia	A first case of cutaneous leishmaniasis due to Leishmania (Viannia) lainsoni in Bolivia.	Leishmania lainsoni	helminths
Bolivia	First evidence of transmission of Leishmania (Viannia) lainsoni in a Sub Andean region of Bolivia.	Leishmania lainsoni	helminths
Bolivia	Mansonella ozzardi infection in Bolivia: prevalence and clinical associations in the Chaco region.	Mansonella ozzardi	helminths
Bolivia	Intestinal parasites in the Camiri, Gutierrez and Boyuibe areas, Santa Cruz Department, Bolivia.	Strongyloides stercoralis	helminths
Bolivia	[Intestinal parasitoses in children of an Indian community of Bolivian altiplano].	Taenia solium	helminths
Bolivia	An epidemiological study of Taenia solium cysticercosis in a rural population in the Bolivian Chaco.	Taenia solium	helminths
Bolivia	Application of the enzyme-linked immunoelectrotransfer blot to filter paper blood spots to estimate seroprevalence of cysticercosis in Bolivia.	Taenia solium	helminths
Bolivia	Dramatic Decrease in Prevalence of Soil-Transmitted Helminths and New Insights Into Intestinal Protozoa in Children Living in the Chaco Region, Bolivia.	Taenia solium	helminths
Bolivia	Epilepsy, cysticercosis, and toxocariasis: a population-based case-control study in rural Bolivia.	Taenia solium	helminths
Bolivia	Intestinal parasites in the Camiri, Gutierrez and Boyuibe areas, Santa Cruz Department, Bolivia.	Taenia solium	helminths
Bolivia	Parenchymatous cerebral neurocysticercosis in a quadriplegic patient.	Taenia solium	helminths
Bolivia	Epilepsy, cysticercosis, and toxocariasis: a population-based case-control study in rural Bolivia.	Toxocara	helminths
Bolivia	[Antibodies against Trichinella spiralis in the rural population of the Province of Cordillera, Bolivia].	Trichinella spiralis	helminths
Bolivia	Intestinal parasites in the Camiri, Gutierrez and Boyuibe areas, Santa Cruz Department, Bolivia.	Trichostrongylus	helminths
Bolivia	Intestinal parasites in the Camiri, Gutierrez and Boyuibe areas, Santa Cruz Department, Bolivia.	Trichuris trichiura	helminths
Bolivia	Soil-transmitted helminth infections at very high altitude in Bolivia.	Trichuris trichiura	helminths
Bolivia	[Congenital Chagas disease in Geneva: diagnostic and clinical aspects].	Trypanosoma cruzi	helminths
Bolivia	[Epidemiological surveillance of vertically-transmitted Chagas disease at three maternity hospitals in the Valencian Community].	Trypanosoma cruzi	helminths
Bolivia	Chagas disease in Latin America: an epidemiological update based on 1 estimates.	Trypanosoma cruzi	helminths
Bolivia	Chagas disease in Latin American pregnant immigrants: experience in a non-endemic country.	Trypanosoma cruzi	helminths
Bolivia	Electrocardiographic and Echocardiographic Abnormalities in Chagas Disease: Findings in Residents of Rural Bolivian Communities Hyperendemic for Chagas Disease.	Trypanosoma cruzi	helminths
Bolivia	Epidemiological evaluation of Chagas disease in a rural area of southern Bolivia.	Trypanosoma cruzi	helminths
Bolivia	Feasibility, drug safety, and effectiveness of etiological treatment programs for Chagas disease in Honduras, Guatemala, and Bolivia: 1-year experience of Médecins Sans Frontières.	Trypanosoma cruzi	helminths
Bolivia	Prevalence of Chagas disease in pregnant women and incidence of congenital transmission in Santa Cruz de la Sierra, Bolivia.	Trypanosoma cruzi	helminths
Bolivia	Prevalence of Trypanosoma cruzi infection in pregnant Latin American women and congenital transmission rate in a non-endemic area: the experience of the Valencian Health Programme (Spain).	Trypanosoma cruzi	helminths
Bolivia	Risk factors and consequences of congenital Chagas disease in Yacuiba, south Bolivia.	Trypanosoma cruzi	helminths
Bolivia	Seroprevalence of Trypanosoma cruzi infection in at-risk blood donors in Catalonia (Spain).	Trypanosoma cruzi	helminths
Bolivia	Urban transmission of Chagas disease in Cochabamba, Bolivia.	Trypanosoma cruzi	helminths
Bolivia	[Intestinal parasitoses in children of an Indian community of Bolivian altiplano].	Balantidium coli	protozoa
Bolivia	Balantidiasis in Aymara children from the northern Bolivian Altiplano.	Balantidium coli	protozoa
Bolivia	Intestinal parasites in the Camiri, Gutierrez and Boyuibe areas, Santa Cruz Department, Bolivia.	Balantidium coli	protozoa
Bolivia	Dramatic Decrease in Prevalence of Soil-Transmitted Helminths and New Insights Into Intestinal Protozoa in Children Living in the Chaco Region, Bolivia.	Blastocystis	protozoa
Bolivia	Intestinal parasites in the Camiri, Gutierrez and Boyuibe areas, Santa Cruz Department, Bolivia.	Chilomastix mesnili	protozoa
Bolivia	High Cryptosporidium prevalences in healthy Aymara children from the northern Bolivian Altiplano.	Cryptosporidium	protozoa
Bolivia	Intestinal parasites in the Camiri, Gutierrez and Boyuibe areas, Santa Cruz Department, Bolivia.	Cryptosporidium	protozoa
Bolivia	Intestinal parasites in the Camiri, Gutierrez and Boyuibe areas, Santa Cruz Department, Bolivia.	Endolimax nana	protozoa
Bolivia	Dramatic Decrease in Prevalence of Soil-Transmitted Helminths and New Insights Into Intestinal Protozoa in Children Living in the Chaco Region, Bolivia.	Entamoeba coli	protozoa
Bolivia	Intestinal parasites in the Camiri, Gutierrez and Boyuibe areas, Santa Cruz Department, Bolivia.	Entamoeba coli	protozoa
Bolivia	Dramatic Decrease in Prevalence of Soil-Transmitted Helminths and New Insights Into Intestinal Protozoa in Children Living in the Chaco Region, Bolivia.	Entamoeba dispar	protozoa
Bolivia	[Intestinal parasitoses in children of an Indian community of Bolivian altiplano].	Entamoeba histolytica	protozoa
Bolivia	Dramatic Decrease in Prevalence of Soil-Transmitted Helminths and New Insights Into Intestinal Protozoa in Children Living in the Chaco Region, Bolivia.	Entamoeba histolytica	protozoa
Bolivia	Etiology of bloody diarrhea in Bolivian children: implications for empiric therapy. Bolivian Dysentery Study Group.	Entamoeba histolytica	protozoa
Bolivia	Intestinal parasites in the Camiri, Gutierrez and Boyuibe areas, Santa Cruz Department, Bolivia.	Enteromonas hominis	protozoa
Bolivia	Antagonism between two intestinal parasites in humans: the importance of co-infection for infection risk and recovery dynamics.	Giardia lamblia	protozoa
Bolivia	Dramatic Decrease in Prevalence of Soil-Transmitted Helminths and New Insights Into Intestinal Protozoa in Children Living in the Chaco Region, Bolivia.	Giardia lamblia	protozoa
Bolivia	Intestinal parasites in the Camiri, Gutierrez and Boyuibe areas, Santa Cruz Department, Bolivia.	Giardia lamblia	protozoa
Bolivia	Intestinal parasites in the Camiri, Gutierrez and Boyuibe areas, Santa Cruz Department, Bolivia.	Iodamoeba butschlii	protozoa
Bolivia	Intestinal parasites in the Camiri, Gutierrez and Boyuibe areas, Santa Cruz Department, Bolivia.	Pentatrichomonas hominis	protozoa
Bolivia	Malaria parasitological indices in the Cordillera Province (Santa Cruz Department, Bolivia).	Plasmodium vivax	protozoa
Bolivia	Plasmodium vivax malaria during pregnancy, Bolivia.	Plasmodium vivax	protozoa
Bolivia	Intestinal parasites in the Camiri, Gutierrez and Boyuibe areas, Santa Cruz Department, Bolivia.	Retortamonas intestinalis	protozoa
Bolivia	Andes virus and first case report of Bermejo virus causing fatal pulmonary syndrome.	Andes virus	viruses
Bolivia	Novel strain of Andes virus associated with fatal human infection, central Bolivia.	Andes virus	viruses
Bolivia	Andes virus and first case report of Bermejo virus causing fatal pulmonary syndrome.	Bermejo virus	viruses
Bolivia	Bolivian hemorrhagic fever reappears.	Bolivian hemorrhagic fever	viruses
Bolivia	Bolivian hemorrhagic fever--El Beni Department, Bolivia, 1994.	Bolivian hemorrhagic fever	viruses
Bolivia	Chapare virus, a newly discovered arenavirus isolated from a fatal hemorrhagic fever case in Bolivia.	Bolivian hemorrhagic fever	viruses
Bolivia	From the Centers for Disease Control and Prevention. Bolivian hemorrhagic fever--El Beni Department, Bolivia, 1994.	Bolivian hemorrhagic fever	viruses
Bolivia	Re-emergence of Bolivian haemorrhagic fever.	Bolivian hemorrhagic fever	viruses
Bolivia	Re-emergence of Bolivian hemorrhagic fever.	Bolivian hemorrhagic fever	viruses
Bolivia	Reemergence of Bolivian hemorrhagic fever, 2007-2008.	Bolivian hemorrhagic fever	viruses
Bolivia	[Epidemic outbreak of dengue virus 2/Jamaica genotype in Bolivia].	Dengue virus	viruses
Bolivia	Arboviral etiologies of acute febrile illnesses in Western South America, 2000-2007.	Dengue virus	viruses
Bolivia	Short communication: dengue serotype 2 subtype III ('Jamaica') epidemic in Santa Cruz, Bolivia.	Dengue virus	viruses
Bolivia	Guaroa virus infection among humans in Bolivia and Peru.	Guaroa virus	viruses
Bolivia	[Prevalence of infections by hepatitis A, B, C and E viruses in two different socioeconomic groups of children from Santa Cruz, Bolivia].	Hepatitis A virus	viruses
Bolivia	Prevalence of antibodies against hepatitis A and E viruses among rural populations of the Chaco region, south-eastern Bolivia.	Hepatitis A virus	viruses
Bolivia	Prevalence of hepatitis A antibodies in Eastern Bolivia: a population-based study.	Hepatitis A virus	viruses
Bolivia	[Prevalence of infections by hepatitis B, C, D and E viruses in Bolivia].	Hepatitis B virus	viruses
Bolivia	Epidemiology of hepatitis B, C, E, and G virus infections and molecular analysis of hepatitis G virus isolates in Bolivia.	Hepatitis B virus	viruses
Bolivia	[Prevalence of infections by hepatitis A, B, C and E viruses in two different socioeconomic groups of children from Santa Cruz, Bolivia].	Hepatitis C virus	viruses
Bolivia	[Prevalence of infections by hepatitis B, C, D and E viruses in Bolivia].	Hepatitis C virus	viruses
Bolivia	Epidemiology of hepatitis B, C, E, and G virus infections and molecular analysis of hepatitis G virus isolates in Bolivia.	Hepatitis C virus	viruses
Bolivia	[Prevalence of infections by hepatitis A, B, C and E viruses in two different socioeconomic groups of children from Santa Cruz, Bolivia].	Hepatitis E virus	viruses
Bolivia	Epidemiology of hepatitis B, C, E, and G virus infections and molecular analysis of hepatitis G virus isolates in Bolivia.	Hepatitis E virus	viruses
Bolivia	Hepatitis E virus genotype 3 in humans and Swine, Bolivia.	Hepatitis E virus	viruses
Bolivia	Human and porcine hepatitis E viruses, southeastern Bolivia.	Hepatitis E virus	viruses
Bolivia	Prevalence of antibodies against hepatitis A and E viruses among rural populations of the Chaco region, south-eastern Bolivia.	Hepatitis E virus	viruses
Bolivia	Epidemiology of hepatitis B, C, E, and G virus infections and molecular analysis of hepatitis G virus isolates in Bolivia.	Hepatitis G virus	viruses
Bolivia	Co-Infection of Leishmania (Viannia) braziliensis and HIV: report of a case of mucosal leishmaniasis in Cochabamba, Bolivia.	HIV	viruses
Bolivia	Decline in sexually transmitted disease prevalence in female Bolivian sex workers: impact of an HIV prevention project.	HIV	viruses
Bolivia	Risk for transfusion-transmitted infectious diseases in Central and South America.	HIV	viruses
Bolivia	Seroprevalence of and risk factors for HIV-1 infection among South American men who have sex with men.	HIV	viruses
Bolivia	Street youths are the only high-risk group for HIV in a low-prevalence South American country.	HIV	viruses
Bolivia	Characteristic distribution of HTLV type I and HTLV type II carriers among native ethnic groups in South America.	HTLV 1	viruses
Bolivia	Characteristic distribution of HTLV type I and HTLV type II carriers among native ethnic groups in South America.	HTLV 2	viruses
Bolivia	Ilheus virus infection in human, Bolivia.	Ilheus virus	viruses
Bolivia	Hantavirus pulmonary syndrome in Santa Cruz, Bolivia: outbreak investigation and antibody prevalence study.	Laguna Negra virus	viruses
Bolivia	Laguna Negra virus associated with HPS in western Paraguay and Bolivia.	Laguna Negra virus	viruses
Bolivia	Recurrent arthralgias in a patient with previous Mayaro fever infection.	Mayaro virus	viruses
Bolivia	Study of two different enzyme immunoassays for the detection of Mayaro virus antibodies.	Mayaro virus	viruses
Bolivia	Bolivia: all out fight against measles!	Measles virus	viruses
Bolivia	Interruption of indigenous measles transmission in Bolivia since October 2000.	Measles virus	viruses
Bolivia	Measles in Bolivia: A 'honeymoon period'.	Measles virus	viruses
Bolivia	Measles update.	Measles virus	viruses
Bolivia	Response to measles revaccination among Bolivian school-aged children.	Measles virus	viruses
Bolivia	Update: measles outbreak in Bolivia.	Measles virus	viruses
Bolivia	Year 2000: zero measles?	Measles virus	viruses
Bolivia	Rabies transmitted by vampire bats to humans: an emerging zoonotic disease in Latin America?	Rabies virus	viruses
Bolivia	Effectiveness of monovalent rotavirus vaccine in Bolivia: case-control study.	Rotavirus	viruses
Bolivia	Progress in the introduction of rotavirus vaccine--Latin America and the Caribbean, 2006-2010.	Rotavirus	viruses
Bolivia	Seroprevalence of varicella zoster and rubella antibodies among rural populations of the Chaco region, south-eastern Bolivia.	Rubella virus	viruses
Bolivia	Seroprevalence of varicella zoster and rubella antibodies among rural populations of the Chaco region, south-eastern Bolivia.	Varicella zoster virus	viruses
Bolivia	Seroprevalence of varicella-zoster virus infection in children from Cochabamba: tropical or temperate pattern?	Varicella zoster virus	viruses
Bolivia	Sylvatic yellow fever outbreak in Bolivia.	Yellow fever virus	viruses
Bolivia	Urbanisation of yellow fever in Santa Cruz, Bolivia.	Yellow fever virus	viruses
Bolivia	Yellow fever in Africa and Central and South America, 2008–2009.	Yellow fever virus	viruses
Bolivia	Yellow fever in Africa and South America, 2006.	Yellow fever virus	viruses
Bolivia	Yellow fever, Bolivia.	Yellow fever virus	viruses
Colombia	[Medical practice in Indians of the Colombian Amazon. Epidemiology of intestinal parasitoses].	Ancylostoma	helminths
Colombia	Rotavirus type A and other enteric pathogens in stool samples from children with acute diarrhea on the Colombian northern coast.	Ancylostoma	helminths
Colombia	[Frequency of E. vermicularis in a rural school population of Quipile, Colombia, 2001].	Ascaris lumbricoides	helminths
Colombia	[Medical practice in Indians of the Colombian Amazon. Epidemiology of intestinal parasitoses].	Ascaris lumbricoides	helminths
Colombia	[Prevalence of giardiasis and intestinal parasites in pre-school children from homes being attended as part of a state programme in Armenia, Colombia].	Ascaris lumbricoides	helminths
Colombia	[Prevalence of intestinal parasitism and associated factors in a village on the Colombian Atlantic Coast].	Ascaris lumbricoides	helminths
Colombia	[The effect of ivermectin on geohelminth frequency (i.e. as used in the onchocerciasis control program in Colombia)].	Ascaris lumbricoides	helminths
Colombia	Rotavirus type A and other enteric pathogens in stool samples from children with acute diarrhea on the Colombian northern coast.	Ascaris lumbricoides	helminths
Colombia	Serologic evidence that ascaris and toxoplasma infections impact inflammatory responses to Helicobacter pylori in Colombians.	Ascaris lumbricoides	helminths
Colombia	Rotavirus type A and other enteric pathogens in stool samples from children with acute diarrhea on the Colombian northern coast.	Dipylidium caninum	helminths
Colombia	Pulmonary dirofilariasis: restudy of worms reported gravid.	Dirofilaria	helminths
Colombia	New aspects of neotropical polycystic (Echinococcus vogeli) and unicystic (Echinococcus oligarthrus) echinococcosis.	Echinococcus oligarthrus	helminths
Colombia	Echinococcus vogeli in man, with a review of polycystic hydatid disease in Colombia and neighboring countries.	Echinococcus vogeli	helminths
Colombia	New aspects of neotropical polycystic (Echinococcus vogeli) and unicystic (Echinococcus oligarthrus) echinococcosis.	Echinococcus vogeli	helminths
Colombia	[Frequency of E. vermicularis in a rural school population of Quipile, Colombia, 2001].	Enterobius vermicularis	helminths
Colombia	[Prevalence of intestinal parasitism and associated factors in a village on the Colombian Atlantic Coast].	Enterobius vermicularis	helminths
Colombia	[Prevalence of giardiasis and intestinal parasites in pre-school children from homes being attended as part of a state programme in Armenia, Colombia].	Hymenolepis nana	helminths
Colombia	[Prevalence of intestinal parasitism and associated factors in a village on the Colombian Atlantic Coast].	Hymenolepis nana	helminths
Colombia	Two cases of human Lagochilascaris infection in Colombia.	Lagochilascaris minor	helminths
Colombia	[A report of two cases of disseminated cutaneous leishmaniasis in Santander, Colombia].	Leishmania braziliensis	helminths
Colombia	Epidemiologic, genetic, and clinical associations among phenotypically distinct populations of Leishmania (Viannia) in Colombia.	Leishmania braziliensis	helminths
Colombia	Heterogeneity, geographic distribution, and pathogenicity of serodemes of Leishmania viannia in Colombia.	Leishmania braziliensis	helminths
Colombia	Impact of climate variability in the occurrence of leishmaniasis in northeastern Colombia.	Leishmania braziliensis	helminths
Colombia	Molecular identification of the parasites causing cutaneous leishmaniasis on the Caribbean coast of Colombia.	Leishmania braziliensis	helminths
Colombia	Report of an epidemic outbreak of tegumentary leishmaniasis in a coffee-growing area of Colombia.	Leishmania braziliensis	helminths
Colombia	Epidemiologic, genetic, and clinical associations among phenotypically distinct populations of Leishmania (Viannia) in Colombia.	Leishmania guyanensis	helminths
Colombia	Etiologic agent of an epidemic of cutaneous leishmaniasis in Tolima, Colombia.	Leishmania guyanensis	helminths
Colombia	Molecular identification of the parasites causing cutaneous leishmaniasis on the Caribbean coast of Colombia.	Leishmania guyanensis	helminths
Colombia	Epidemiologic, genetic, and clinical associations among phenotypically distinct populations of Leishmania (Viannia) in Colombia.	Leishmania panamensis	helminths
Colombia	Heterogeneity, geographic distribution, and pathogenicity of serodemes of Leishmania viannia in Colombia.	Leishmania panamensis	helminths
Colombia	Molecular identification of the parasites causing cutaneous leishmaniasis on the Caribbean coast of Colombia.	Leishmania panamensis	helminths
Colombia	Mucosal leishmaniasis due to Leishmania (Viannia) panamensis in Colombia: clinical characteristics.	Leishmania panamensis	helminths
Colombia	Report of an epidemic outbreak of tegumentary leishmaniasis in a coffee-growing area of Colombia.	Leishmania panamensis	helminths
Colombia	Intraocular filaria, a Loaina species, from man in Colombia.	Loa sp	helminths
Colombia	[First case report of Mammomonogamus (Syngamus) laryngeus human infection in Colombia].	Mammomonogamus laryngeus	helminths
Colombia	A parasitologic survey for Mansonella ozzardi in the Comisaría del Vaupés, Colombia.	Mansonella ozzardi	helminths
Colombia	Filariasis in Colombia: presence of Dipetalonema perstans in the Comisaría del Guainía.	Mansonella ozzardi	helminths
Colombia	Filariasis in Colombia: prevalence and distribution of Mansonella ozzardi and Mansonella (=Dipetalonema) perstans infections in the Comisaría del Guainía.	Mansonella ozzardi	helminths
Colombia	Filariasis in Colombia: prevalence of Mansonella ozzardi in the Departamento de Meta, Intendencia del Casanare, and Comisaría del Vichada.	Mansonella ozzardi	helminths
Colombia	Current status of onchocerciasis in Colombia.	Onchocerca volvulus	helminths
Colombia	Onchocerciasis (river blindness). Report from the sixteenth InterAmerican Conference on Onchocerciasis, Antigua Guatemala, Guatemala.	Onchocerca volvulus	helminths
Colombia	[Distribution of Paragonimus (Digenea: Troglotrematidae) in Antioquia Province, Colombia, based on metacercariae counts in freshwater crabs].	Paragonimus	helminths
Colombia	[Paragonimosis in the peri-urban zone of Medellín, Antioquia].	Paragonimus	helminths
Colombia	Epidemiology of paragonimiasis in Colombia.	Paragonimus	helminths
Colombia	[Medical practice in Indians of the Colombian Amazon. Epidemiology of intestinal parasitoses].	Strongyloides	helminths
Colombia	[Prevalence of intestinal parasitism and associated factors in a village on the Colombian Atlantic Coast].	Strongyloides	helminths
Colombia	[Knowledge and practices concerning taeniasis-cysticercosis in Colombian pig-breeders].	Taenia solium	helminths
Colombia	[Prevalence of intestinal parasitism and associated factors in a village on the Colombian Atlantic Coast].	Taenia solium	helminths
Colombia	[Prevalence of Taenia solium antibodies in humans and in pigs in an endemic area of Colombia].	Taenia solium	helminths
Colombia	Neurocysticercosis in persons with epilepsy in Medellín, Colombia. The Neuroepidemiological Research Group of Antioquia.	Taenia solium	helminths
Colombia	Human and dogs Toxocara canis infection in a poor neighborhood in Bogota.	Toxocara canis	helminths
Colombia	A maternal screening program for congenital toxoplasmosis in Quindio, Colombia and application of mathematical models to estimate incidences using age-stratified data.	Toxoplasma gondii	helminths
Colombia	A newborn screening programme for congenital toxoplasmosis in the setting of a country with less income.	Toxoplasma gondii	helminths
Colombia	First Colombian multicentric newborn screening for congenital toxoplasmosis.	Toxoplasma gondii	helminths
Colombia	Prevalence of infection with Toxoplasma gondii among pregnant women in Cali, Colombia, South America.	Toxoplasma gondii	helminths
Colombia	Screening by ophthalmoscopy for Toxoplasma retinochoroiditis in Colombia.	Toxoplasma gondii	helminths
Colombia	Serologic evidence that ascaris and toxoplasma infections impact inflammatory responses to Helicobacter pylori in Colombians.	Toxoplasma gondii	helminths
Colombia	Toxoplasmosis in military personnel involved in jungle operations.	Toxoplasma gondii	helminths
Colombia	[Medical practice in Indians of the Colombian Amazon. Epidemiology of intestinal parasitoses].	Trichuris	helminths
Colombia	[Prevalence of giardiasis and intestinal parasites in pre-school children from homes being attended as part of a state programme in Armenia, Colombia].	Trichuris	helminths
Colombia	[Prevalence of intestinal parasitism and associated factors in a village on the Colombian Atlantic Coast].	Trichuris	helminths
Colombia	Serological and parasitological study and report of the first case of human babesiosis in Colombia.	Babesia bigema	protozoa
Colombia	Serological and parasitological study and report of the first case of human babesiosis in Colombia.	Babesia bovis	protozoa
Colombia	[A high prevalence of antibodies against Bartonella and Babesia microti has been found in villages and urban populations in Cordoba, Colombia].	Babesia microti	protozoa
Colombia	Rotavirus type A and other enteric pathogens in stool samples from children with acute diarrhea on the Colombian northern coast.	Balantidium coli	protozoa
Colombia	[Prevalence and risk factors associated with intestinal parasitism in preschool children from the urban area of Calarcá, Colombia].	Blastocystis hominis	protozoa
Colombia	[Prevalence of giardiasis and intestinal parasites in pre-school children from homes being attended as part of a state programme in Armenia, Colombia].	Blastocystis hominis	protozoa
Colombia	[Prevalence of intestinal parasitism and associated factors in a village on the Colombian Atlantic Coast].	Blastocystis hominis	protozoa
Colombia	Intestinal protozoan infections in relation to nutritional status and gastrointestinal morbidity in Colombian school children.	Blastocystis hominis	protozoa
Colombia	Rotavirus type A and other enteric pathogens in stool samples from children with acute diarrhea on the Colombian northern coast.	Blastocystis hominis	protozoa
Colombia	[An outbreak of Cyclospora cayetanensis in Medellín, Colombia].	Cyclospora cayetanensis	protozoa
Colombia	[Prevalence of intestinal parasitism and associated factors in a village on the Colombian Atlantic Coast].	Cyclospora cayetanensis	protozoa
Colombia	Rotavirus type A and other enteric pathogens in stool samples from children with acute diarrhea on the Colombian northern coast.	Endolimax nana	protozoa
Colombia	Rotavirus type A and other enteric pathogens in stool samples from children with acute diarrhea on the Colombian northern coast.	Entamoeba coli	protozoa
Colombia	[Medical practice in Indians of the Colombian Amazon. Epidemiology of intestinal parasitoses].	Entamoeba histolytica	protozoa
Colombia	[Prevalence of intestinal parasitism and associated factors in a village on the Colombian Atlantic Coast].	Entamoeba histolytica	protozoa
Colombia	Rotavirus type A and other enteric pathogens in stool samples from children with acute diarrhea on the Colombian northern coast.	Entamoeba histolytica	protozoa
Colombia	[Giardia duodenalis prevalence and associated risk factors in preschool and school-age children of rural Colombia].	Giardia lamblia	protozoa
Colombia	[Prevalence of giardiasis and intestinal parasites in pre-school children from homes being attended as part of a state programme in Armenia, Colombia].	Giardia lamblia	protozoa
Colombia	[Prevalence of intestinal parasitism and associated factors in a village on the Colombian Atlantic Coast].	Giardia lamblia	protozoa
Colombia	Giardia intestinalis and nutritional status in children participating in the complementary nutrition program, Antioquia, Colombia, May to October 2006.	Giardia lamblia	protozoa
Colombia	Intestinal protozoan infections in relation to nutritional status and gastrointestinal morbidity in Colombian school children.	Giardia lamblia	protozoa
Colombia	Molecular diagnosis and genotype analysis of Giardia duodenalis in asymptomatic children from a rural area in Central Colombia.	Giardia lamblia	protozoa
Colombia	Rotavirus type A and other enteric pathogens in stool samples from children with acute diarrhea on the Colombian northern coast.	Giardia lamblia	protozoa
Colombia	[Therapeutic efficacy of 3 treatment protocols for non-complicated Plasmodium falciparum malaria, Antioquia, Colombia, 2002].	Plasmodium falciparum	protozoa
Colombia	Comparison of asymptomatic Plasmodium spp. infection in two malaria-endemic Colombian locations.	Plasmodium falciparum	protozoa
Colombia	Frequency and tendency of malaria in Colombia, 1990 to 2011: a descriptive study.	Plasmodium falciparum	protozoa
Colombia	Low response of Colombian strains of Plasmodium vivax to classical antimalarial therapy.	Plasmodium falciparum	protozoa
Colombia	Plasmodium vivax clinically resistant to chloroquine in Colombia.	Plasmodium falciparum	protozoa
Colombia	[Outbreak of malaria in an indigenous population living in an urban area of Armenia, Colombia, 2012].	Plasmodium vivax	protozoa
Colombia	Asymptomatic Plasmodium spp. infection in Tierralta, Colombia.	Plasmodium vivax	protozoa
Colombia	Comparison of asymptomatic Plasmodium spp. infection in two malaria-endemic Colombian locations.	Plasmodium vivax	protozoa
Colombia	Low response of Colombian strains of Plasmodium vivax to classical antimalarial therapy.	Plasmodium vivax	protozoa
Colombia	Prevalence of gestational, placental and congenital malaria in north-west Colombia.	Plasmodium vivax	protozoa
Colombia	[Vaginitis due to Gardnerella vaginalis in a university medical service].	Trichomonas vaginalis	protozoa
Colombia	[Acute Chagas disease in Colombia: a rarely suspected disease. Report of 10 cases presented during the 2002-2005 period].	Trypanosoma cruzi	protozoa
Colombia	[Probable outbreak of oral transmission of Chagas disease in Turbo, Antioquia].	Trypanosoma cruzi	protozoa
Colombia	[Seroprevalence of Chagas disease and associated risk factors in a population of Morroa, Sucre].	Trypanosoma cruzi	protozoa
Colombia	[Seroprevalence of markers of transfusion transmissible infections in blood bank in Colombia].	Trypanosoma cruzi	protozoa
Colombia	Molecular epidemiology of human oral Chagas disease outbreaks in Colombia.	Trypanosoma cruzi	protozoa
Colombia	Prevalence and risk factors for Chagas disease in pregnant women in Casanare, Colombia.	Trypanosoma cruzi	protozoa
Colombia	Prevalence of antibodies against transfusion-transmissible infections (TTI) in blood donors from the Colombian eastern region.	Trypanosoma cruzi	protozoa
Colombia	Prevalence of Trypanosoma cruzi infection among people aged 15 to 89 years inhabiting the Department of Casanare (Colombia).	Trypanosoma cruzi	protozoa
Colombia	Trypanosoma cruzi transmission in a Colombian Caribbean region suggests that secondary vectors play an important epidemiological role.	Trypanosoma cruzi	protozoa
Colombia	[Adenovirus in children under five years of age. Circulation patterns and clinical and epidemiological characteristics in Colombia, 1997-2003].	Adenovirus	viruses
Colombia	[Respiratory virus in children aged less than 10 years old suffering from respiratory infection in the Hospital Militar Central in Bogota from 2000-2001].	Adenovirus	viruses
Colombia	Prevalence of antibody to hantaviruses in humans and rodents in the Caribbean region of Colombia determined using Araraquara and Maciel virus antigens.	Andes virus	viruses
Colombia	Serologic evidence of hantavirus infection in humans, Colombia.	Andes virus	viruses
Colombia	Virus diversity of acute diarrhea in tropical highlands.	Calicivirus	viruses
Colombia	From imported to an endemic disease: impact of chikungunya virus disease in the hospital epidemiology, Tolima, Colombia, 2014-2015.	Chikungunya virus	viruses
Colombia	Mapping chikungunya fever in municipalities of one coastal department of Colombia (Sucre) using geographic information system (GIS) during 2014 outbreak: Implications for travel advice.	Chikungunya virus	viruses
Colombia	Using geographic information system (GIS) to mapping and assess changes in transmission patterns of chikungunya fever in municipalities of the Coffee-Triangle region of Colombia during 2014-2015 outbreak: Implications for travel advice.	Chikungunya virus	viruses
Colombia	[Etiology and epidemiological characterization of non-malarial febrile syndrome in three municipalities of Urabá (Antioquia), Colombia].	Dengue virus	viruses
Colombia	[Incomplete epidemiologic surveillance of the Dengue-2 epidemic in Ibague, Colombia, 1995-1997].	Dengue virus	viruses
Colombia	Incomplete surveillance of a dengue-2 epidemic in Ibagué, Colombia, 1995-1997.	Dengue virus	viruses
Colombia	A serological survey of antibodies to selected enteroviruses.	Enterovirus B	viruses
Colombia	[Prevalence of enterovirus infection in infants in Armenia, Colombia, 2009].	Enterovirus C	viruses
Colombia	A serological survey of antibodies to selected enteroviruses.	Enterovirus C	viruses
Colombia	Frequency and genotypic distribution of GB virus C (GBV-C) among Colombian population with Hepatitis B (HBV) or Hepatitis C (HCV) infection.	GB virus C	viruses
Colombia	GB virus C/hepatitis G virus infection among Colombian native Indians.	GB virus C	viruses
Colombia	Guaroa virus, a new agent isolated in Colombia, South America.	Guaroa virus	viruses
Colombia	[Seroprevalence of hepatitis B virus and human immunodeficiency virus infection in a population of multiply-transfused patients in Colombia].	Hepatitis B	viruses
Colombia	[Seroprevalence of markers of transfusion transmissible infections in blood bank in Colombia].	Hepatitis B	viruses
Colombia	Hepatitis B (HBV), hepatitis C (HCV) and hepatitis delta (HDV) viruses in the Colombian population--how is the epidemiological situation?	Hepatitis B	viruses
Colombia	Hepatitis B and Hepatitis C Infection Biomarkers and TP53 Mutations in Hepatocellular Carcinomas from Colombia.	Hepatitis B	viruses
Colombia	Hepatitis delta virus infection and Labrea hepatitis. Prevalence and role in fulminant hepatitis in the Amazon Basin.	Hepatitis B	viruses
Colombia	Prevalence of antibodies against transfusion-transmissible infections (TTI) in blood donors from the Colombian eastern region.	Hepatitis B	viruses
Colombia	Viral hepatitis in Colombia: a study of the "hepatitis of the Sierra Nevada de Santa Marta".	Hepatitis B	viruses
Colombia	[Seroprevalence of markers of transfusion transmissible infections in blood bank in Colombia].	Hepatitis C	viruses
Colombia	Comparison of prevalence of anti-hepatitis C virus antibodies in differing South American populations.	Hepatitis C	viruses
Colombia	Hepatitis B (HBV), hepatitis C (HCV) and hepatitis delta (HDV) viruses in the Colombian population--how is the epidemiological situation?	Hepatitis C	viruses
Colombia	Hepatitis B and Hepatitis C Infection Biomarkers and TP53 Mutations in Hepatocellular Carcinomas from Colombia.	Hepatitis C	viruses
Colombia	Prevalence of antibodies against transfusion-transmissible infections (TTI) in blood donors from the Colombian eastern region.	Hepatitis C	viruses
Colombia	Prevalence of HIV and other sexually transmitted diseases among Colombian and Dominican female sex workers living in Catania, Eastern Sicily.	Hepatitis C	viruses
Colombia	Dynamics of hepatitis D (delta) virus genotype 3 in the Amazon region of South America.	Hepatitis D	viruses
Colombia	Hepatitis delta virus infection and Labrea hepatitis. Prevalence and role in fulminant hepatitis in the Amazon Basin.	Hepatitis D	viruses
Colombia	Specific histologic features of Santa Marta hepatitis: a severe form of hepatitis delta-virus infection in northern South America.	Hepatitis D	viruses
Colombia	Viral hepatitis in Colombia: a study of the "hepatitis of the Sierra Nevada de Santa Marta".	Hepatitis D	viruses
Colombia	[Hepatitis E virus infection in patients with clinical diagnosis of viral hepatitis in Colombia].	Hepatitis E	viruses
Colombia	Prevalence of specific herpes simplex virus-2 antibodies and associated factors in women of a rural town of Colombia	Herpes simplex virus 2	viruses
Colombia	[Seroprevalence of hepatitis B virus and human immunodeficiency virus infection in a population of multiply-transfused patients in Colombia].	HIV	viruses
Colombia	[Seroprevalence of markers of transfusion transmissible infections in blood bank in Colombia].	HIV	viruses
Colombia	Prevalence of antibodies against transfusion-transmissible infections (TTI) in blood donors from the Colombian eastern region.	HIV	viruses
Colombia	Prevalence of HIV and other sexually transmitted diseases among Colombian and Dominican female sex workers living in Catania, Eastern Sicily.	HIV	viruses
Colombia	Transmission of HIV in dialysis centre.	HIV	viruses
Colombia	[Human T-lymphotropic virus (HTLV I/II) seroprevalence amongst blood-donors in a hospital Bogotá, Colombia,between 1999 and 2004].	HTLV I	viruses
Colombia	A survey of the human T-cell lymphotropic virus type I (HTLV-I) in south-western Colombia.	HTLV I	viruses
Colombia	Antibody to HTLV-I in indigenous inhabitants of the Andes and Amazon regions in Colombia.	HTLV I	viruses
Colombia	Coexistence of human T-lymphotropic virus types I and II among the Wayuu Indians from the Guajira Region of Colombia.	HTLV I	viruses
Colombia	Epidemiology of tropical spastic paraparesis in Columbia and associated HTLV-I infection.	HTLV I	viruses
Colombia	Geographic independence of HTLV-I and HTLV-II foci in the Andes highland, the Atlantic coast, and the Orinoco of Colombia.	HTLV I	viruses
Colombia	HTLV-I and HTLV-II coexist among the Embera and Inga Amerindians of Colombia.	HTLV I	viruses
Colombia	Seroprevalence and cofactors of HTLV-I infection in Tumaco, Colombia.	HTLV I	viruses
Colombia	Tropical spastic paraparesis in Colombia.	HTLV I	viruses
Colombia	Tropical spastic paraparesis. A clinical study of 50 patients from Tumaco (Colombia) and review of the worldwide features of the syndrome.	HTLV I	viruses
Colombia	[Human T-lymphotropic virus (HTLV I/II) seroprevalence amongst blood-donors in a hospital Bogotá, Colombia,between 1999 and 2004].	HTLV II	viruses
Colombia	A new endemic focus of human T lymphotropic virus type II carriers among Orinoco natives in Colombia.	HTLV II	viruses
Colombia	Coexistence of human T-lymphotropic virus types I and II among the Wayuu Indians from the Guajira Region of Colombia.	HTLV II	viruses
Colombia	Geographic independence of HTLV-I and HTLV-II foci in the Andes highland, the Atlantic coast, and the Orinoco of Colombia.	HTLV II	viruses
Colombia	HTLV-I and HTLV-II coexist among the Embera and Inga Amerindians of Colombia.	HTLV II	viruses
Colombia	Human retroviruses in Amerindians of Colombia: high prevalence of human T cell lymphotropic virus type II infection among the Tunebo Indians.	HTLV II	viruses
Colombia	Identification of human T cell leukemia virus type IIb infection in the Wayu, an aboriginal population of Colombia.	HTLV II	viruses
Colombia	Molecular analysis of human T-cell lymphotropic virus type II from Wayuu Indians of Colombia demonstrates two subtypes of HTLV-IIb.	HTLV II	viruses
Colombia	[Human metapneumovirus in children: first cases in Colombia].	Human metapneumovirus	viruses
Colombia	Human respiratory syncytial virus and metapneumovirus in patients with acute respiratory infection in Colombia, 2000 - 2011.	Human metapneumovirus	viruses
Colombia	Lagochilascaris minor in a patient from the Colombian amazon: a case report.	Human metapneumovirus	viruses
Colombia	Isolation of Ilhéus virus from man in Colombia.	Ilheus virus	viruses
Colombia	Epidemiologic analysis of the laboratory-confirmed cases of influenza A(H1N1)v in Colombia.	Influenza A	viruses
Colombia	[Epidemiological surveillance of measles and Germán measles (rubella) within the context of the elimination plan: Colombia, 1995-2009].	Measles virus	viruses
Colombia	Seroprevalence of mumps in an epidemic period in Medellín, Colombia.	Mumps virus	viruses
Colombia	Progress in the introduction of rotavirus vaccine--Latin America and the Caribbean, 2006-2010.	Norwalk virus	viruses
Colombia	[An outbreak of human rabies transmitted by a cat in the town of Santander de Quilichao, Colombia, 2008].	Rabies virus	viruses
Colombia	[Outbreak of urban rabies transmitted by dogs in Santa Marta, northern Colombia].	Rabies virus	viruses
Colombia	[Outbreaks of human rabies transmitted by vampire bats in Alto Baudó and Bajo Baudó municipalities, department of chocó, Colombia, 2004-2005].	Rabies virus	viruses
Colombia	Molecular epidemiology of rabies epizootics in Colombia: evidence for human and dog rabies associated with bats.	Rabies virus	viruses
Colombia	[Respiratory virus in children aged less than 10 years old suffering from respiratory infection in the Hospital Militar Central in Bogota from 2000-2001].	respiratory syncytial virus	viruses
Colombia	Acute respiratory tract infections among a birth cohort of children from Cali, Colombia, who were studied through 17 months of age.	respiratory syncytial virus	viruses
Colombia	Frequency of respiratory syncytial virus in hospitalized infants with lower acute respiratory tract infection in Colombia.	respiratory syncytial virus	viruses
Colombia	Human respiratory syncytial virus and metapneumovirus in patients with acute respiratory infection in Colombia, 2000 - 2011.	respiratory syncytial virus	viruses
Colombia	Predictors of severity and mortality in children hospitalized with respiratory syncytial virus infection in a tropical region.	respiratory syncytial virus	viruses
Colombia	Respiratory syncytial virus infection as a cause of hospitalization in population under 1 year in Colombia.	respiratory syncytial virus	viruses
Colombia	[Burden of rotavirus-related disease among children under five, Colombia, 2004].	Rotavirus A	viruses
Colombia	[Impact assessment of the rotavirus vaccine in Colombia using rapid evaluation methods].	Rotavirus A	viruses
Colombia	Effectiveness of the monovalent rotavirus vaccine in Colombia: a case-control study.	Rotavirus A	viruses
Colombia	Progress in the introduction of rotavirus vaccine--Latin America and the Caribbean, 2006-2010.	Rotavirus A	viruses
Colombia	Rotavirus type A and other enteric pathogens in stool samples from children with acute diarrhea on the Colombian northern coast.	Rotavirus A	viruses
Colombia	Virus diversity of acute diarrhea in tropical highlands.	Rotavirus A	viruses
Colombia	Virus diversity of acute diarrhea in tropical highlands.	Rotavirus C	viruses
Colombia	[Epidemiological surveillance of measles and Germán measles (rubella) within the context of the elimination plan: Colombia, 1995-2009].	Rubella virus	viruses
Colombia	[Seroprevalence of rubella in Colombia: a birth-year cohort analysis].	Rubella virus	viruses
Colombia	[The seroprevalence of IgG antibodies against rubella (German measles) in 10-49 year-old women from Cartagena, Colombia].	Rubella virus	viruses
Colombia	[First serological evidence of Hantavirus infection in rodents in Colombia].	Sin Nombre virus	viruses
Colombia	Social epidemiology of a large outbreak of chickenpox in the Colombian sugar cane producer region: a set theory-based analysis.	Varicella zoster virus	viruses
Colombia	[Do some conditions contribute to the reemergence of the Venezuelan equine encephalitis virus in the Colombian Alta Guajira?]	Venezuelan equine encephalitis virus	viruses
Colombia	[Epidemic of Venezuelan equine encephalitis].	Venezuelan equine encephalitis virus	viruses
Colombia	[Venezuelan equine encephalitis. 1995 outbreak: clinical profile of the case with neurologic involvement].	Venezuelan equine encephalitis virus	viruses
Colombia	Epidemic Venezuelan equine encephalitis in La Guajira, Colombia, 1995.	Venezuelan equine encephalitis virus	viruses
Colombia	Outbreak of Venezuelan equine encephalitis in Colombia and Venezuela.	Venezuelan equine encephalitis virus	viruses
Colombia	Potential sources of the 1995 Venezuelan equine encephalitis subtype IC epidemic.	Venezuelan equine encephalitis virus	viruses
Colombia	Re-emergence of epidemic Venezuelan equine encephalomyelitis in South America. VEE Study Group.	Venezuelan equine encephalitis virus	viruses
Colombia	Sequelae of Venezuelan equine encephalitis in humans: a four year follow-up.	Venezuelan equine encephalitis virus	viruses
Colombia	Update: Venezuelan equine encephalitis--Colombia, 1995.	Venezuelan equine encephalitis virus	viruses
Colombia	Venezuelan equine encephalitis--Colombia, 1995.	Venezuelan equine encephalitis virus	viruses
Colombia	[Ecological studies of vesicular stomatitis in Antioquia, Colombia].	Vesicular stomatitis virus	viruses
Colombia	[Serological evidence of vesicular stomatitis in slaughterhouse workers in Antioquia, Colombia].	Vesicular stomatitis virus	viruses
Colombia	Natural infection of humans, animals, and phlebotomine sand flies with the Alagoas serotype of vesicular stomatitis virus in Colombia.	Vesicular stomatitis virus	viruses
Colombia	[Trends in yellow fever mortality in Colombia, 1998-2009].	Yellow fever	viruses
Colombia	Yellow fever in Africa and Central and South America, 2008–2009.	Yellow fever	viruses
Colombia	Yellow fever in Africa and South America, 2006.	Yellow fever	viruses
India	Ancylostoma ceylanicum: a parasite of man in Calcutta and environs.	Ancylostoma ceylanicum	helminths
India	Identification of Ancylostoma ceylanicum in children from a tribal community in Tamil Nadu, India using a semi-nested PCR-RFLP tool.	Ancylostoma ceylanicum	helminths
India	A comparative study of the intestinal parasites prevalent among children living in rural and urban settings in and around Chennai.	Ancylostoma duodenale	helminths
India	A coprological survey for assessing intensity of parasitic infection in school children: Cross-sectional study.	Ancylostoma duodenale	helminths
India	An unusual outbreak of hookworm disease in North India.	Ancylostoma duodenale	helminths
India	Capsule endoscopy for obscure gastrointestinal bleeding in the tropics: report from India.	Ancylostoma duodenale	helminths
India	Cryptosporidiosis in a tertiary care hospital in Andhra Pradesh.	Ancylostoma duodenale	helminths
India	Helminthic infections in school children in Puducherry, South India.	Ancylostoma duodenale	helminths
India	High frequency of parasitic and viral stool pathogens in patients with active ulcerative colitis: report from a tropical country.	Ancylostoma duodenale	helminths
India	Hookworm infestation is not an uncommon cause of obscure occult and overt gastrointestinal bleeding in an endemic area: A study using capsule endoscopy.	Ancylostoma duodenale	helminths
India	Intestinal parasitic infection in Bhil tribe of Rajasthan, India.	Ancylostoma duodenale	helminths
India	Overview of intestinal parasitic prevalence in rural and urban population in Lucknow, north India.	Ancylostoma duodenale	helminths
India	Parasites in patients with malabsorption syndrome: a clinical study in children and adults.	Ancylostoma duodenale	helminths
India	Prevalence & risk factors for soil transmitted helminth infection among school children in south India.	Ancylostoma duodenale	helminths
India	Prevalence and associated risk factors of Taenia solium taeniasis in a rural pig farming community of north India.	Ancylostoma duodenale	helminths
India	Prevalence and clustering of soil-transmitted helminth infections in a tribal area in southern India.	Ancylostoma duodenale	helminths
India	Prevalence and risk factors associated with the presence of Soil-Transmitted Helminths in children studying in Municipal Corporation of Delhi Schools of Delhi, India.	Ancylostoma duodenale	helminths
India	Prevalence of ancylostomiasis in people living in slum area, Philhousepet of Eluru, West Godavari District (Andhra Pradesh).	Ancylostoma duodenale	helminths
India	Prevalence of intestinal parasites in rural Southern Indians.	Ancylostoma duodenale	helminths
India	Strongyloidiasis in Assam, India: A community-based study.	Ancylostoma duodenale	helminths
India	Study of helminthiasis in pregnancy and its correlation with haemoglobin level.	Ancylostoma duodenale	helminths
India	The epidemiology of soil-transmitted helminths in bihar state, India.	Ancylostoma duodenale	helminths
India	An interesting case of eosinophilic meningitis.	Angiostrongylus cantonensis	helminths
India	Angiostrongylus cantonensis in India.	Angiostrongylus cantonensis	helminths
India	Eosinophilic meningitis due to Angiostrongylus cantonensis.	Angiostrongylus cantonensis	helminths
India	Ocular angiostrongyliasis in a child--first case report from India.	Angiostrongylus cantonensis	helminths
India	Severe form of radiculo - myelo - neuropathy with meningo - encephalitis secondary to Angiostrongylus cantonensis infection: unusual corpus callosal lesions and serial magnetic resonance imaging findings.	Angiostrongylus cantonensis	helminths
India	A comparative study of bacterial and parasitic intestinal infections in India.	Ascaris lumbricoides	helminths
India	A comparative study of the intestinal parasites prevalent among children living in rural and urban settings in and around Chennai.	Ascaris lumbricoides	helminths
India	A survey on etiopathological correlation of Krimi (intestinal helminths) and Pandu (anemia).	Ascaris lumbricoides	helminths
India	Comparative study of the prevalence of intestinal parasites in low socioeconomic areas from South chennai, India.	Ascaris lumbricoides	helminths
India	Cryptosporidiosis in a tertiary care hospital in Andhra Pradesh.	Ascaris lumbricoides	helminths
India	Entamoeba histolytica and other parasitic infections in south Kanara district, Karnataka.	Ascaris lumbricoides	helminths
India	Etiology and outcome of acute pancreatitis in children in Kashmir (India). An endemic area of hepatobiliary ascariasis.	Ascaris lumbricoides	helminths
India	Health status of the prisoners in a central jail of South India.	Ascaris lumbricoides	helminths
India	Helminthic infections in school children in Puducherry, South India.	Ascaris lumbricoides	helminths
India	Helminthic infestation in children of Kupwara district: a prospective study.	Ascaris lumbricoides	helminths
India	Hymenolepis nana: a common cause of paediatric diarrhoea in urban slum dwellers in India.	Ascaris lumbricoides	helminths
India	Intestinal ascariasis: the commonest cause of bowel obstruction in children at a tertiary care center in Kashmir.	Ascaris lumbricoides	helminths
India	Intestinal helminthiasis in children of gurez valley of jammu and kashmir state, India.	Ascaris lumbricoides	helminths
India	Intestinal helminths in a population of children from the Kashmir valley, India.	Ascaris lumbricoides	helminths
India	Intestinal obstruction in children due to Ascariasis: a tertiary health centre experience.	Ascaris lumbricoides	helminths
India	Intestinal parasites in children with diarrhea in Delhi, India.	Ascaris lumbricoides	helminths
India	Intestinal parasitic infection in Bhil tribe of Rajasthan, India.	Ascaris lumbricoides	helminths
India	Intestinal protozoans in adults with diarrhea.	Ascaris lumbricoides	helminths
India	Overview of intestinal parasitic prevalence in rural and urban population in Lucknow, north India.	Ascaris lumbricoides	helminths
India	Predictors of intestinal parasitosis in school children of Kashmir: a prospective study.	Ascaris lumbricoides	helminths
India	Prevalence & risk factors for soil transmitted helminth infection among school children in south India.	Ascaris lumbricoides	helminths
India	Prevalence and associated risk factors of Taenia solium taeniasis in a rural pig farming community of north India.	Ascaris lumbricoides	helminths
India	Prevalence and clustering of soil-transmitted helminth infections in a tribal area in southern India.	Ascaris lumbricoides	helminths
India	Prevalence and risk factors associated with the presence of Soil-Transmitted Helminths in children studying in Municipal Corporation of Delhi Schools of Delhi, India.	Ascaris lumbricoides	helminths
India	Prevalence of intestinal parasites and associated risk factors among schoolchildren in Srinagar City, Kashmir, India.	Ascaris lumbricoides	helminths
India	Strongyloidiasis in Assam, India: A community-based study.	Ascaris lumbricoides	helminths
India	Study of helminthiasis in pregnancy and its correlation with haemoglobin level.	Ascaris lumbricoides	helminths
India	The epidemiology of soil-transmitted helminths in bihar state, India.	Ascaris lumbricoides	helminths
India	Human bertiellosis from north India.	Bertiella studeri	helminths
India	A lymphatic filarial survey revealing a focus of Brugia malayi in the coastal region of west Bengal.	Brugia malayi	helminths
India	Current status of filariasis in Chavakad taluk, Trichur district, Kerala.	Brugia malayi	helminths
India	Decline of brugian filariasis in Cherthala taluk, Alappuzha district, Kerala.	Brugia malayi	helminths
India	Capillaria hepatica infection: a rare differential for peripheral eosinophilia and an imaging dilemma for abdominal lymphadenopathy.	Capillaria hepatica	helminths
India	Pathological alterations in natural cases of Capillaria hepatica infection alone and in concurrence with Cysticercus fasciolaris in Bandicota bengalensis.	Capillaria hepatica	helminths
India	Human intestinal capillariasis: a rare case report from non-endemic area (Andhra Pradesh, India).	Capillaria philippinensis	helminths
India	Human intestinal capillariasis: first report from India.	Capillaria philippinensis	helminths
India	Dioctophymatosis renalis in humans: first case report from India.	Dioctophyma renale	helminths
India	Diphyllobothriasis in a nine-year-old child in India: a case report.	Diphyllobothrium	helminths
India	Human diphyllobothriasis: first report from India.	Diphyllobothrium	helminths
India	Dipylidium caninum infection in a child: a rare case report.	Dipylidium caninum	helminths
India	Human pulmonary dirofilariasis in India: a case report.	Dirofilaria immitis	helminths
India	A case of subcutaneous dirofilariasis of the eyelid in the South Indian state of Kerala.	Dirofilaria repens	helminths
India	A rare case of anterior chamber dirofilariasis.	Dirofilaria repens	helminths
India	A rare case of subconjunctival dirofilariasis by Dirofilaria repens in rural Gujarat.	Dirofilaria repens	helminths
India	An interesting case of a subcutaneous nodule.	Dirofilaria repens	helminths
India	Cutaneous dirofilariasis presenting as an eyelid swelling.	Dirofilaria repens	helminths
India	Dirofilariasis: a rare case report.	Dirofilaria repens	helminths
India	Filariasis of the buccal mucosa: A diagnostic dilemma.	Dirofilaria repens	helminths
India	Human dirofilariasis due to Dirofilaria repens in southern India.	Dirofilaria repens	helminths
India	Human subcutaneous dirofilariasis in Assam.	Dirofilaria repens	helminths
India	Human subcutaneous dirofilariasis in India: a report of three cases with brief review of literature.	Dirofilaria repens	helminths
India	Human subcutaneous dirofilariasis of forearm an unusual presentation.	Dirofilaria repens	helminths
India	Microfilaria in human subcutaneous dirofilariasis: a case report.	Dirofilaria repens	helminths
India	Ocular dirofilariasis.	Dirofilaria repens	helminths
India	Oral dirofilariasis.	Dirofilaria repens	helminths
India	Periocular dirofilariasis mimicking lacrimal sac mucocoele.	Dirofilaria repens	helminths
India	Periorbital dirofilariasis-clinical and imaging findings: live worm on ultrasound.	Dirofilaria repens	helminths
India	Periorbital mass with cellulitis caused by dirofilaria.	Dirofilaria repens	helminths
India	Subconjunctival dirofilariasis caused by Dirofilaria repens: A case report with short review.	Dirofilaria repens	helminths
India	Subconjunctival dirofilariasis in India.	Dirofilaria repens	helminths
India	Subcutaneous dirofilariasis in southern India: a case report.	Dirofilaria repens	helminths
India	Subcutaneous human dirofilariasis due to dirofilaria repens: report of two cases.	Dirofilaria repens	helminths
India	Subcutaneous human Dirofilariasis in Vidarbha.	Dirofilaria repens	helminths
India	Subcutaneous human dirofilariasis.	Dirofilaria repens	helminths
India	Subcutaneous Infraorbital Dirofilariasis.	Dirofilaria repens	helminths
India	Subcutaneous nodule: A case of Dirofilaria.	Dirofilaria repens	helminths
India	Dracunculiasis: two cases with rare presentations.	Dracunculus mediensis	helminths
India	Epidemiological studies on guinea-worm infection.	Dracunculus mediensis	helminths
India	Outbreak of dracontiasis in the Bhiwandi town of Maharashtra: a report.	Dracunculus mediensis	helminths
India	Giant abdominal hydatid cyst masquerading as ovarian malignancy.	Echinococcus granulosus	helminths
India	Alveolar hydatid disease of the liver with Budd-Chiari syndrome.	Echinococcus multilocularis	helminths
India	Brain echinococcal disease in Pondicherry.	Echinococcus multilocularis	helminths
India	Diagnosis--hydatid cyst disease.	Echinococcus multilocularis	helminths
India	Echinococcus multilocoularis infection in India: First case report proved at autopsy.	Echinococcus multilocularis	helminths
India	Epidemiology of hydatid disease in Kurnool.	Echinococcus multilocularis	helminths
India	Hydatid lung disease: an analysis of five years cumulative data from Kolkata.	Echinococcus multilocularis	helminths
India	Increasing trends in seroprevalence of human hydatidosis in North India: a hospital-based study.	Echinococcus multilocularis	helminths
India	Morbidity pattern of hydatid disease (cystic echinococcosis) and lack of its knowledge in patients attending Mamata General Hospital, Khammam, Andhra Pradesh.	Echinococcus multilocularis	helminths
India	Serological survey of hydatid disease in Pondicherry, India.	Echinococcus multilocularis	helminths
India	Unusual sites of hydatid cysts in India.	Echinococcus multilocularis	helminths
India	Echinostoma ilocanum infection.	Echinostoma ilocanum	helminths
India	First record of human infection with Echinostoma malayanum in India.	Echinostoma malayanum	helminths
India	A comparative study of the intestinal parasites prevalent among children living in rural and urban settings in and around Chennai.	Enterobius vermicularis	helminths
India	A survey on etiopathological correlation of Krimi (intestinal helminths) and Pandu (anemia).	Enterobius vermicularis	helminths
India	Entamoeba histolytica and other parasitic infections in south Kanara district, Karnataka.	Enterobius vermicularis	helminths
India	Health status of the prisoners in a central jail of South India.	Enterobius vermicularis	helminths
India	Helminthic infections in school children in Puducherry, South India.	Enterobius vermicularis	helminths
India	Helminthic infestation in children of Kupwara district: a prospective study.	Enterobius vermicularis	helminths
India	Intestinal helminthiasis in children of gurez valley of jammu and kashmir state, India.	Enterobius vermicularis	helminths
India	Intestinal helminths in a population of children from the Kashmir valley, India.	Enterobius vermicularis	helminths
India	Strongyloidiasis in Assam, India: A community-based study.	Enterobius vermicularis	helminths
India	Cases of human fascioliasis in India: tip of the iceberg.	Fasciola hepatica	helminths
India	Fascioliasis: a case fom central Uttar Pradesh.	Fasciola hepatica	helminths
India	Fasciolopsiasis in Bombay: a preliminary communication.	Fasciola hepatica	helminths
India	Human distomatosis due to Fasciola hepatica infection in Assam, India.	Fasciola hepatica	helminths
India	Human fascioliasis with biliary complications.	Fasciola hepatica	helminths
India	Fasciolopslasis--a re-emerging infection in Azamgarh (Uttar Pradesh).	Fasciolopsis buski	helminths
India	Intestinal trematode infection in North Bihar.	Fasciolopsis buski	helminths
India	Spontaneous perforation of the common bile duct.	Fasciolopsis buski	helminths
India	Gnathostomiasis of the anterior chamber.	Gnathostoma spinigerum	helminths
India	Intracameral gnathostomiasins: a first case report from Pondicherry.	Gnathostoma spinigerum	helminths
India	Intraocular Gnathostoma spinigerum: a case report.	Gnathostoma spinigerum	helminths
India	Intraocular Gnathostoma spinigerum. Clinicopathologic study of two cases with review of literature.	Gnathostoma spinigerum	helminths
India	Intraocular gnathostomiasis from coastal part of Maharashtra.	Gnathostoma spinigerum	helminths
India	Intraocular gnathostomiasis: report of a case and review of literature.	Gnathostoma spinigerum	helminths
India	Intraocular gnathostomiasis.	Gnathostoma spinigerum	helminths
India	Intravitreal gnathostomiasis and review of literature.	Gnathostoma spinigerum	helminths
India	Intravitreal live Gnathostoma spinigerum.	Gnathostoma spinigerum	helminths
India	Neurognathostomiasis in a young child in India: A Case report.	Gnathostoma spinigerum	helminths
India	Ultrasound biomicroscopy in the diagnosis and management of intraocular gnathostomiasis.	Gnathostoma spinigerum	helminths
India	A case of Hymenolepis diminuta in a young male from Odisha.	Hymenolepis diminuta	helminths
India	Hymenolepis diminuta in a child from rural area.	Hymenolepis diminuta	helminths
India	Hymenolepis diminuta Infection in a Child from a Rural Area: A Rare Case Report.	Hymenolepis diminuta	helminths
India	Hymenolepis diminuta infection in a school-going child: A rare case report.	Hymenolepis diminuta	helminths
India	Intestinal parasitic infection in Bhil tribe of Rajasthan, India.	Hymenolepis diminuta	helminths
India	A comparative study of the intestinal parasites prevalent among children living in rural and urban settings in and around Chennai.	Hymenolepis nana	helminths
India	A survey on etiopathological correlation of Krimi (intestinal helminths) and Pandu (anemia).	Hymenolepis nana	helminths
India	Comparative study of the prevalence of intestinal parasites in low socioeconomic areas from South chennai, India.	Hymenolepis nana	helminths
India	Entamoeba histolytica and other parasitic infections in south Kanara district, Karnataka.	Hymenolepis nana	helminths
India	Health status of the prisoners in a central jail of South India.	Hymenolepis nana	helminths
India	Helminthic infections in school children in Puducherry, South India.	Hymenolepis nana	helminths
India	Hymenolepis nana: a common cause of paediatric diarrhoea in urban slum dwellers in India.	Hymenolepis nana	helminths
India	Intestinal parasitic infection in Bhil tribe of Rajasthan, India.	Hymenolepis nana	helminths
India	Parasites in patients with malabsorption syndrome: a clinical study in children and adults.	Hymenolepis nana	helminths
India	Prevalence and associated risk factors of Taenia solium taeniasis in a rural pig farming community of north India.	Hymenolepis nana	helminths
India	A study on the prevalence of hookworm infection in four districts of West Bengal and its linkage with anaemia.	Necator americanus	helminths
India	Entamoeba histolytica and other parasitic infections in south Kanara district, Karnataka.	Necator americanus	helminths
India	Hookworm infection in a rural community in south India and its association with haemoglobin levels.	Necator americanus	helminths
India	A rare case of ocular onchocerciasis in India.	Onchocerca volvulus	helminths
India	Cerebral paragonimiasis mimicking tuberculoma: First case report in India.	Paragonimus heterotremus	helminths
India	First case of Paragonimus westermani infection in a female patient in India.	Paragonimus heterotremus	helminths
India	paragonimiasis in Manipur.	Paragonimus heterotremus	helminths
India	Paragonimus heterotremus infection in Nagaland: A new focus of Paragonimiasis in India.	Paragonimus heterotremus	helminths
India	Pleuropulmonary paragonimiasis due to Paragonimus heterotremus: molecular diagnosis, prevalence of infection and clinicoradiological features in an endemic area of northeastern India.	Paragonimus heterotremus	helminths
India	Pulmonary paragonimiasis: clinical features, diagnosis and treatment of 39 cases in Manipur.	Paragonimus heterotremus	helminths
India	Occurrence of the lung fluke Paragonimus hueit'ungensis in Manipur, India.	Paragonimus hueit ungensis	helminths
India	First case of Paragonimus westermani infection in a female patient in India.	Paragonimus westermani	helminths
India	A possible focus of schistosomiasis in Andhra Pradesh, India.	Schistosoma haematobium	helminths
India	Human schistosomiasis in India?	Schistosoma haematobium	helminths
India	Schistosoma haematobium infection in Lahager, a village in Raipur District of Madhya Pradesh.	Schistosoma haematobium	helminths
India	Sero-diagnosis of schistosomiasis by ELISA test in an endemic area of Gimvi village, India.	Schistosoma haematobium	helminths
India	Studies on schistosomiasis in village Gimvi of Maharashtra.	Schistosoma haematobium	helminths
India	Case of sparganosis: a diagnostic dilemma.	Spirometra mansoni	helminths
India	Cerebral sparganosis: a diagnostic challenge.	Spirometra mansoni	helminths
India	Cerebral sparganosis.	Spirometra mansoni	helminths
India	Cestode larva (Sparganum) in the anterior chamber of the eye.	Spirometra mansoni	helminths
India	Occurrence of human sparganosis in Kerala.	Spirometra mansoni	helminths
India	Ocular sparganosis from Assam.	Spirometra mansoni	helminths
India	Sparganosis of brain and spinal cord: unusual tapeworm infestation (report of two cases).	Spirometra mansoni	helminths
India	Sparganosis of liver: a rare entity and review of literature.	Spirometra mansoni	helminths
India	A comparative study of the intestinal parasites prevalent among children living in rural and urban settings in and around Chennai.	Strongyloides stercoralis	helminths
India	Cryptosporidiosis in a tertiary care hospital in Andhra Pradesh.	Strongyloides stercoralis	helminths
India	Entamoeba histolytica and other parasitic infections in south Kanara district, Karnataka.	Strongyloides stercoralis	helminths
India	High frequency of parasitic and viral stool pathogens in patients with active ulcerative colitis: report from a tropical country.	Strongyloides stercoralis	helminths
India	Intestinal parasitic infection in Bhil tribe of Rajasthan, India.	Strongyloides stercoralis	helminths
India	Prevalence and associated risk factors of Taenia solium taeniasis in a rural pig farming community of north India.	Strongyloides stercoralis	helminths
India	Strongyloidiasis in Assam, India: A community-based study.	Strongyloides stercoralis	helminths
India	Cerebral coenurosis mimicking hydatid disease - report of two cases from South India.	Taenia multiceps	helminths
India	MRS findings in cerebral coenurosis due to Taenia multiceps.	Taenia multiceps	helminths
India	Helminthic infestation in children of Kupwara district: a prospective study.	Taenia saginata	helminths
India	Intestinal helminths in a population of children from the Kashmir valley, India.	Taenia saginata	helminths
India	Prevalence of intestinal parasites and associated risk factors among schoolchildren in Srinagar City, Kashmir, India.	Taenia saginata	helminths
India	Adverse reproductive outcome induced by Parvovirus B19 and TORCH infections in women with high-risk pregnancy.	Taenia solium	helminths
India	An epidemiological study of asymptomatic neurocysticercosis in a pig farming community in northern India.	Taenia solium	helminths
India	Anti-Taenia solium larval stage Ig G antibodies in patients with epileptic seizures.	Taenia solium	helminths
India	Association between epilepsy and cysticercosis and toxocariasis: a population-based case-control study in a slum in India.	Taenia solium	helminths
India	Chlamydia pneumoniae in the atherosclerotic plaques of coronary artery disease patients.	Taenia solium	helminths
India	Coinfection of Japanese encephalitis with neurocysticercosis: an imaging study.	Taenia solium	helminths
India	Cryptosporidiosis in a tertiary care hospital in Andhra Pradesh.	Taenia solium	helminths
India	Detection of Cysticercus antigens and antibodies in cerebrospinal fluid of patients with chronic meningitis.	Taenia solium	helminths
India	Extraocular muscle cysticercosis: clinical features and management outcome.	Taenia solium	helminths
India	Helminthic infections in school children in Puducherry, South India.	Taenia solium	helminths
India	Human and porcine Taenia solium infection in rural north India.	Taenia solium	helminths
India	Imaging and Serological-Evidence of Neurocysticercosis Among Patients with Seizures in Odisha, an Unexplored Eastern Coastal Province in India.	Taenia solium	helminths
India	Intestinal helminthiasis in children of gurez valley of jammu and kashmir state, India.	Taenia solium	helminths
India	Intestinal parasitic infection in Bhil tribe of Rajasthan, India.	Taenia solium	helminths
India	Long-term clinical evaluation of asymptomatic subjects positive for circulating Taenia solium antigens.	Taenia solium	helminths
India	Low seroprevalence of systemic cysticercosis among patients with epilepsy in Kerala--South India.	Taenia solium	helminths
India	Neurocysticercosis in a north Indian hospital.	Taenia solium	helminths
India	Neurocysticercosis in patients with active epilepsy from the pig farming community of Lucknow district, north India.	Taenia solium	helminths
India	Predictors of intestinal parasitosis in school children of Kashmir: a prospective study.	Taenia solium	helminths
India	Prevalence and associated risk factors of Taenia solium taeniasis in a rural pig farming community of north India.	Taenia solium	helminths
India	Prevalence of human cysticercosis and taeniasis in rural Goa, India.	Taenia solium	helminths
India	Relative seroprevalence of cysticercus antigens and antibodies and antibodies to Taenia ova in a population sample in south India suggests immunity against neurocysticercosis.	Taenia solium	helminths
India	Seroprevalence of Taenia solium antibodies in Vellore district, south India.	Taenia solium	helminths
India	Soft tissue cysticercosis: study of 21 cases.	Taenia solium	helminths
India	Taenia solium taeniosis/cysticercosis in Asia: epidemiology, impact and issues.	Taenia solium	helminths
India	Toxocara canis, Trichinella spiralis and Taenia solium helminthozoonoses: seroprevalence among selected populations in north India.	Taenia solium	helminths
India	A serological study of human toxocariasis in north India.	Toxocara canis	helminths
India	Association between epilepsy and cysticercosis and toxocariasis: a population-based case-control study in a slum in India.	Toxocara canis	helminths
India	Toxocara canis, Trichinella spiralis and Taenia solium helminthozoonoses: seroprevalence among selected populations in north India.	Toxocara canis	helminths
India	Another record of Trichinella spiralis in Calcutta.	Trichinella spiralis	helminths
India	Atypical trichinellosis without eosinophilia associated with osteomyelitis.	Trichinella spiralis	helminths
India	Clinical & biochemical profile of trichinellosis outbreak in north India.	Trichinella spiralis	helminths
India	Toxocara canis, Trichinella spiralis and Taenia solium helminthozoonoses: seroprevalence among selected populations in north India.	Trichinella spiralis	helminths
India	Trichinella spiralis in Calcutta.	Trichinella spiralis	helminths
India	Trichinosis of psoas muscle.	Trichinella spiralis	helminths
India	Trichinosis--a case report.	Trichinella spiralis	helminths
India	A comparative study of the intestinal parasites prevalent among children living in rural and urban settings in and around Chennai.	Trichuris trichiura	helminths
India	Comparative study of the prevalence of intestinal parasites in low socioeconomic areas from South chennai, India.	Trichuris trichiura	helminths
India	Entamoeba histolytica and other parasitic infections in south Kanara district, Karnataka.	Trichuris trichiura	helminths
India	Helminthic infections in school children in Puducherry, South India.	Trichuris trichiura	helminths
India	Helminthic infestation in children of Kupwara district: a prospective study.	Trichuris trichiura	helminths
India	Intestinal helminthiasis in children of gurez valley of jammu and kashmir state, India.	Trichuris trichiura	helminths
India	Intestinal helminths in a population of children from the Kashmir valley, India.	Trichuris trichiura	helminths
India	Intestinal parasites in children with diarrhea in Delhi, India.	Trichuris trichiura	helminths
India	Intestinal parasitic infection in Bhil tribe of Rajasthan, India.	Trichuris trichiura	helminths
India	Predictors of intestinal parasitosis in school children of Kashmir: a prospective study.	Trichuris trichiura	helminths
India	Prevalence & risk factors for soil transmitted helminth infection among school children in south India.	Trichuris trichiura	helminths
India	Prevalence and clustering of soil-transmitted helminth infections in a tribal area in southern India.	Trichuris trichiura	helminths
India	Prevalence and risk factors associated with the presence of Soil-Transmitted Helminths in children studying in Municipal Corporation of Delhi Schools of Delhi, India.	Trichuris trichiura	helminths
India	Prevalence of intestinal parasites and associated risk factors among schoolchildren in Srinagar City, Kashmir, India.	Trichuris trichiura	helminths
India	Strongyloidiasis in Assam, India: A community-based study.	Trichuris trichiura	helminths
India	The epidemiology of soil-transmitted helminths in bihar state, India.	Trichuris trichiura	helminths
India	Trichuris vulpis infection in an Indian tribal population.	Trichuris trichiura	helminths
India	Trichuris vulpis infection in an Indian tribal population.	Trichuris vulpis	helminths
India	Trichuris vulpis infection in slum children.	Trichuris vulpis	helminths
India	A baseline study of rural Bancroftian filariasis in southern India.	Wuchereria bancrofti	helminths
India	A clinico-epidemiological perspective of lymphatic filariasis in Satyabadi block of Puri district, Orissa.	Wuchereria bancrofti	helminths
India	A cohort study of lymphatic filariasis on socio economic conditions in Andhra Pradesh, India.	Wuchereria bancrofti	helminths
India	A geostatistical analysis of the geographic distribution of lymphatic filariasis prevalence in southern India.	Wuchereria bancrofti	helminths
India	A pilot study on the status of lymphatic filariasis in a rural community of Bihar.	Wuchereria bancrofti	helminths
India	An Epidemiological Study of Filariasis in a Village of District Datia, MP.	Wuchereria bancrofti	helminths
India	Antigenemia in young children living in Wuchereria bancrofti-endemic areas of Orissa, India.	Wuchereria bancrofti	helminths
India	Bancroftian filariasis in the Varanasi region of north India: an epidemiological study.	Wuchereria bancrofti	helminths
India	Bancroftian filariasis: a 13-year follow-up study of asymptomatic microfilariae carriers and endemic normals in Orissa, India.	Wuchereria bancrofti	helminths
India	Circulating filarial antigen in serum and hydrocele fluid from individuals living in an endemic area for bancroftian filariasis.	Wuchereria bancrofti	helminths
India	Cytodiagnosis of filarial infections from an endemic area.	Wuchereria bancrofti	helminths
India	Decline in lymphatic filariasis transmission with annual mass drug administration using DEC with and without albendazole over a 10year period in India.	Wuchereria bancrofti	helminths
India	Decreased prevalence of lymphatic filariasis among diabetic subjects associated with a diminished pro-inflammatory cytokine response (CURES 83).	Wuchereria bancrofti	helminths
India	Detection of myocardial viability with positron emission tomography in a patient with ischemic cardiomyopathy.	Wuchereria bancrofti	helminths
India	Elimination of lymphatic filariasis: mass drug administration in endemic areas of (bidar district) karnataka-2008.	Wuchereria bancrofti	helminths
India	Emergence of new foci of filariasis in Madhya Pradesh, India.	Wuchereria bancrofti	helminths
India	Epidemiology of acute filarial episodes caused by Wuchereria bancrofti infection in two rural villages in Tamil, Nadu, south India.	Wuchereria bancrofti	helminths
India	Filaria situation in the Union Territory of Dadra & Nagar Haveli.	Wuchereria bancrofti	helminths
India	Filariasis and malaria sera from Orissa (India) lack human immunodeficiency virus (HIV) antibody reactivity.	Wuchereria bancrofti	helminths
India	Filariasis in Ghatampur Tahsil of Kanpur Nagar District: indications of high endemicity locus.	Wuchereria bancrofti	helminths
India	High prevalence of Wuchereria bancrofti infection as detected by immunochromatographic card testing in five districts of Orissa, India, previously considered to be non-endemic.	Wuchereria bancrofti	helminths
India	Impact of MDA and the prospects of elimination of the lone focus of diurnally sub periodic lymphatic filariasis in Nicobar Islands, India.	Wuchereria bancrofti	helminths
India	Lymphatic filariasis in Andhra Pradesh Paper Mill Colony, Rajahmundry, India after nine rounds of MDA programme.	Wuchereria bancrofti	helminths
India	Lymphatic filariasis in Bilaspur district, Chhattisgarh.	Wuchereria bancrofti	helminths
India	Lymphatic filariasis in children: age dependent prevalence in an area of India endemic for Wuchereria bancrofti infection.	Wuchereria bancrofti	helminths
India	Lymphatic filariasis in rural areas of Patna District, Bihar. A challenge ahead.	Wuchereria bancrofti	helminths
India	Lymphatic filariasis in the coastal areas of Digha, West Bengal, India.	Wuchereria bancrofti	helminths
India	Mass drug administration for elimination of lymphatic filariasis: Recent experiences from a district of West Bengal, India.	Wuchereria bancrofti	helminths
India	Precontrol observations on lymphatic filariasis & geo-helminthiases in two coastal districts of rural Orrisa.	Wuchereria bancrofti	helminths
India	Prevalence of diurnally subperiodic bancroftian filariasis among the Nicobarese in Andaman and Nicobar Islands, India: effect of age and gender.	Wuchereria bancrofti	helminths
India	Prolonged persistence of residual Wuchereria bancrofti infection after cessation of diethylcarbamazine-fortified salt programme.	Wuchereria bancrofti	helminths
India	Risk of infection of Wuchereria bancrofti to humans by Culex quinquefasciatus in Pondicherry and its relationship with microfilaria prevalence.	Wuchereria bancrofti	helminths
India	Seroprevalence of lymphatic filariasis at Puducherry.	Wuchereria bancrofti	helminths
India	The prevalence of markers for hepatitis B and human immunodeficiency viruses, malarial parasites and microfilaria in blood donors in a large hospital in south India.	Wuchereria bancrofti	helminths
India	A rare case of survival from primary amebic meningoencephalitis.	Acanthomoeba	protozoa
India	Acanthamoeba encephalitis.	Acanthomoeba	protozoa
India	Acanthamoeba infection in an interhemispheric ependymal cyst: a case report.	Acanthomoeba	protozoa
India	Acanthamoeba keratitis in Pondicherry.	Acanthomoeba	protozoa
India	Acanthamoeba keratitis in South India: a longitudinal analysis of epidemics.	Acanthomoeba	protozoa
India	Acanthamoeba meningoencephalitis in an immunocompetent patient: an autopsy case report.	Acanthomoeba	protozoa
India	Acanthamoeba meningoencephalitis in immunocompetent: A case report and review of literature.	Acanthomoeba	protozoa
India	Acanthamoeba meningoencephalitis.	Acanthomoeba	protozoa
India	Acanthamoeba, fungal, and bacterial keratitis: a comparison of risk factors and clinical features.	Acanthomoeba	protozoa
India	Aetiological diagnosis of microbial keratitis in South India - a study of 1618 cases.	Acanthomoeba	protozoa
India	Central nervous system infection with Acanthamoeba in a malnourished child.	Acanthomoeba	protozoa
India	Changing referral patterns of infectious corneal ulcers to a tertiary care facility in south India - 7-year analysis.	Acanthomoeba	protozoa
India	Clinico-Microbiological Review of Non-Contact-Lens-Associated Acanthamoeba Keratitis.	Acanthomoeba	protozoa
India	Diagnosis and treatment outcome of mycotic keratitis at a tertiary eye care center in eastern India.	Acanthomoeba	protozoa
India	Microbial keratitis in South India: influence of risk factors, climate, and geographical variation.	Acanthomoeba	protozoa
India	Review of epidemiological features, microbiological diagnosis and treatment outcome of microbial keratitis: experience of over a decade.	Acanthomoeba	protozoa
India	Fever in a Visitor to Canada: A Case of Mistaken Identity.	Babesia	protozoa
India	Human babesiosis--a case report.	Babesia	protozoa
India	Intestinal parasites in children with diarrhea in Delhi, India.	Balantidium coli	protozoa
India	Entamoeba histolytica and other parasitic infections in south Kanara district, Karnataka.	Chilomastix mesnili	protozoa
India	Multisite study of cryptosporidiosis in children with diarrhea in India.	Cryptosporidium hominis	protozoa
India	Asymptomatic cryptosporiosis in a periurban slum setting in Kolkata, India--a pilot study.	Cryptosporidium parvum	protozoa
India	Burden of diarrhea, hospitalization and mortality due to cryptosporidial infections in Indian children.	Cryptosporidium parvum	protozoa
India	Burden of major diarrheagenic protozoan parasitic co-infection among amoebic dysentery cases from North East India: a case report.	Cryptosporidium parvum	protozoa
India	Closing the diarrhoea diagnostic gap in Indian children by the application of molecular techniques.	Cryptosporidium parvum	protozoa
India	Cryptosporidiosis among children in an endemic semiurban community in southern India: does a protected drinking water source decrease infection?	Cryptosporidium parvum	protozoa
India	Cryptosporidiosis in a tertiary care hospital in Andhra Pradesh.	Cryptosporidium parvum	protozoa
India	Cryptosporidiosis, whether it is more prevalent in Southern India.	Cryptosporidium parvum	protozoa
India	Cryptosporidium in children with diarrhea: a hospital-based Study.	Cryptosporidium parvum	protozoa
India	Cryptosporidium infection after renal transplantation in an endemic area.	Cryptosporidium parvum	protozoa
India	Descriptive epidemiology of enteric disease in Chennai, India.	Cryptosporidium parvum	protozoa
India	High frequency of parasitic and viral stool pathogens in patients with active ulcerative colitis: report from a tropical country.	Cryptosporidium parvum	protozoa
India	Hospital-based surveillance of enteric parasites in Kolkata.	Cryptosporidium parvum	protozoa
India	Intestinal coccidian parasitic infections in rural community in and around Loni, Maharashtra.	Cryptosporidium parvum	protozoa
India	Intestinal parasites in children with diarrhea in Delhi, India.	Cryptosporidium parvum	protozoa
India	Intestinal protozoans in adults with diarrhea.	Cryptosporidium parvum	protozoa
India	Multisite study of cryptosporidiosis in children with diarrhea in India.	Cryptosporidium parvum	protozoa
India	Parasites in patients with malabsorption syndrome: a clinical study in children and adults.	Cryptosporidium parvum	protozoa
India	Significance of Cryptosporidium as an aetiology of acute infectious diarrhoea in elderly Indians.	Cryptosporidium parvum	protozoa
India	Burden of major diarrheagenic protozoan parasitic co-infection among amoebic dysentery cases from North East India: a case report.	Cyclospora cayetanensis	protozoa
India	Comparative study of the prevalence of intestinal parasites in low socioeconomic areas from South chennai, India.	Cyclospora cayetanensis	protozoa
India	Descriptive epidemiology of enteric disease in Chennai, India.	Cyclospora cayetanensis	protozoa
India	Intestinal coccidian parasitic infections in rural community in and around Loni, Maharashtra.	Cyclospora cayetanensis	protozoa
India	Molecular characterization of clinical isolates of Cyclospora cayetanensis from patients with diarrhea in India.	Cyclospora cayetanensis	protozoa
India	Parasites in patients with malabsorption syndrome: a clinical study in children and adults.	Cyclospora cayetanensis	protozoa
India	Dictyostelium polycephalum infection of human cornea.	Dictyostelium polycephalum	protozoa
India	Entamoeba histolytica and other parasitic infections in south Kanara district, Karnataka.	Endolimax nana	protozoa
India	Comparative study of the prevalence of intestinal parasites in low socioeconomic areas from South chennai, India.	Entamoeba coli	protozoa
India	Entamoeba histolytica and other parasitic infections in south Kanara district, Karnataka.	Entamoeba coli	protozoa
India	Intestinal parasitic infection in Bhil tribe of Rajasthan, India.	Entamoeba coli	protozoa
India	Burden of major diarrheagenic protozoan parasitic co-infection among amoebic dysentery cases from North East India: a case report.	Entamoeba dispar	protozoa
India	Entamoeba histolytica and other parasitic infections in south Kanara district, Karnataka.	Entamoeba hartmanni	protozoa
India	A comparative study of bacterial and parasitic intestinal infections in India.	Entamoeba histolytica	protozoa
India	A comparative study of the intestinal parasites prevalent among children living in rural and urban settings in and around Chennai.	Entamoeba histolytica	protozoa
India	A coprological survey for assessing intensity of parasitic infection in school children: Cross-sectional study.	Entamoeba histolytica	protozoa
India	Burden of major diarrheagenic protozoan parasitic co-infection among amoebic dysentery cases from North East India: a case report.	Entamoeba histolytica	protozoa
India	Comparative study of the prevalence of intestinal parasites in low socioeconomic areas from South chennai, India.	Entamoeba histolytica	protozoa
India	Cryptosporidiosis in a tertiary care hospital in Andhra Pradesh.	Entamoeba histolytica	protozoa
India	Descriptive epidemiology of enteric disease in Chennai, India.	Entamoeba histolytica	protozoa
India	Entamoeba histolytica and other parasitic infections in south Kanara district, Karnataka.	Entamoeba histolytica	protozoa
India	Entamoeba moshkovskii and Entamoeba dispar-associated infections in pondicherry, India.	Entamoeba histolytica	protozoa
India	Etiology of acute childhood diarrhoea in Calcutta.	Entamoeba histolytica	protozoa
India	Fever in the tropics: aetiology and case-fatality - a prospective observational study in a tertiary care hospital in South India.	Entamoeba histolytica	protozoa
India	High frequency of parasitic and viral stool pathogens in patients with active ulcerative colitis: report from a tropical country.	Entamoeba histolytica	protozoa
India	Hospital-based surveillance of enteric parasites in Kolkata.	Entamoeba histolytica	protozoa
India	Hymenolepis nana: a common cause of paediatric diarrhoea in urban slum dwellers in India.	Entamoeba histolytica	protozoa
India	Intestinal parasites in children with diarrhea in Delhi, India.	Entamoeba histolytica	protozoa
India	Intestinal parasitic infection in Bhil tribe of Rajasthan, India.	Entamoeba histolytica	protozoa
India	Intestinal parasitic infestation among children in a semi-urban Indian population.	Entamoeba histolytica	protozoa
India	Intestinal protozoans in adults with diarrhea.	Entamoeba histolytica	protozoa
India	Liver abscess in the tropics: an experience from Jammu.	Entamoeba histolytica	protozoa
India	Parasites in patients with malabsorption syndrome: a clinical study in children and adults.	Entamoeba histolytica	protozoa
India	Prevalence and associated risk factors of Taenia solium taeniasis in a rural pig farming community of north India.	Entamoeba histolytica	protozoa
India	Profile of catering staff at a tertiary care hospital in Mumbai.	Entamoeba histolytica	protozoa
India	Trend of Entamoeba histolytica infestation in Kolkata.	Entamoeba histolytica	protozoa
India	A case of Entamoeba polecki infection in Calcutta.	Entamoeba polecki	protozoa
India	A comparative study of bacterial and parasitic intestinal infections in India.	Giardia lamblia	protozoa
India	A comparative study of the intestinal parasites prevalent among children living in rural and urban settings in and around Chennai.	Giardia lamblia	protozoa
India	Burden of major diarrheagenic protozoan parasitic co-infection among amoebic dysentery cases from North East India: a case report.	Giardia lamblia	protozoa
India	Comparative study of the prevalence of intestinal parasites in low socioeconomic areas from South chennai, India.	Giardia lamblia	protozoa
India	Cryptosporidiosis in a tertiary care hospital in Andhra Pradesh.	Giardia lamblia	protozoa
India	Entamoeba histolytica and other parasitic infections in south Kanara district, Karnataka.	Giardia lamblia	protozoa
India	Etiology of acute childhood diarrhoea in Calcutta.	Giardia lamblia	protozoa
India	Hospital-based surveillance of enteric parasites in Kolkata.	Giardia lamblia	protozoa
India	Hymenolepis nana: a common cause of paediatric diarrhoea in urban slum dwellers in India.	Giardia lamblia	protozoa
India	Intestinal parasites in children with diarrhea in Delhi, India.	Giardia lamblia	protozoa
India	Intestinal parasitic infestation among children in a semi-urban Indian population.	Giardia lamblia	protozoa
India	Molecular evidence for zoonotic transmission of Giardia duodenalis among dairy farm workers in West Bengal, India.	Giardia lamblia	protozoa
India	Overview of intestinal parasitic prevalence in rural and urban population in Lucknow, north India.	Giardia lamblia	protozoa
India	Parasites in patients with malabsorption syndrome: a clinical study in children and adults.	Giardia lamblia	protozoa
India	Predictors of intestinal parasitosis in school children of Kashmir: a prospective study.	Giardia lamblia	protozoa
India	Prevalence and associated risk factors of Taenia solium taeniasis in a rural pig farming community of north India.	Giardia lamblia	protozoa
India	Prevalence of intestinal parasites and associated risk factors among schoolchildren in Srinagar City, Kashmir, India.	Giardia lamblia	protozoa
India	Strongyloidiasis in Assam, India: A community-based study.	Giardia lamblia	protozoa
India	Entamoeba histolytica and other parasitic infections in south Kanara district, Karnataka.	Iodamoeba buitschlii	protozoa
India	Descriptive epidemiology of enteric disease in Chennai, India.	Isospora belli	protozoa
India	Intestinal protozoans in adults with diarrhea.	Isospora belli	protozoa
India	Parasites in patients with malabsorption syndrome: a clinical study in children and adults.	Isospora belli	protozoa
India	[Seroprevalence of Chagas disease in Aguarico canton in the Ecuadorian Amazon].	Leishmania donovani	protozoa
India	A case of post kala-azar dermal leishmaniasis in India.	Leishmania donovani	protozoa
India	A chronic mutilating rhinopathy with a delayed diagnosis of mucocutaneous leishmaniasis.	Leishmania donovani	protozoa
India	Asymptomatic infection of visceral leishmaniasis in hyperendemic areas of Vaishali district, Bihar, India: a challenge to kala-azar elimination programmes.	Leishmania donovani	protozoa
India	Atypical mucocutaneous involvement with Leishmania donovani.	Leishmania donovani	protozoa
India	Creeping Eruption on the Move: A Case Series from Northern India.	Leishmania donovani	protozoa
India	Cutaneous larva migrans (creeping eruption).	Leishmania donovani	protozoa
India	Cutaneous larva migrans (report of five cases).	Leishmania donovani	protozoa
India	Cutaneous larva migrans in an unusual site.	Leishmania donovani	protozoa
India	Cutaneous larva migrans masquerading as tinea corporis: a case report.	Leishmania donovani	protozoa
India	Cutaneous larva migrans--a case report.	Leishmania donovani	protozoa
India	Cutaneous larva migrans.	Leishmania donovani	protozoa
India	Cutaneous leishmaniasis caused by Leishmania donovani in the tribal population of the Agasthyamala Biosphere Reserve forest, Western Ghats, Kerala, India.	Leishmania donovani	protozoa
India	Epidemiological, clinical and therapeutic features of Bihar kala-azar (including post kala-azar dermal leishmaniasis).	Leishmania donovani	protozoa
India	Epidemiology of a new focus of localized cutaneous leishmaniasis in Himachal Pradesh.	Leishmania donovani	protozoa
India	First case of indigenous visceral leishmaniasis from central India.	Leishmania donovani	protozoa
India	Indian mucosal leishmaniasis due to Leishmania donovani infection.	Leishmania donovani	protozoa
India	Kala-azar and post-kala-azar dermal leishmaniasis, Assam, India.	Leishmania donovani	protozoa
India	Kala-azar epidemic in Varanasi district, India.	Leishmania donovani	protozoa
India	Kala-azar in Himachal Pradesh: a new pocket.	Leishmania donovani	protozoa
India	Kala-azar in Varanasi (UP)--preliminary observations.	Leishmania donovani	protozoa
India	Kala-azar: an endemic focus in Bombay.	Leishmania donovani	protozoa
India	Latent infection with Leishmania donovani in highly endemic villages in Bihar, India.	Leishmania donovani	protozoa
India	Leishmanin test survey in an endemic village of Indian kala-azar near Calcutta.	Leishmania donovani	protozoa
India	Localized cutaneous leishmaniasis due to Leishmania donovani and Leishmania tropica: preliminary findings of the study of 161 new cases from a new endemic focus in himachal pradesh, India.	Leishmania donovani	protozoa
India	Longitudinal seroepidemiologic study of visceral leishmaniasis in hyperendemic regions of Bihar, India.	Leishmania donovani	protozoa
India	Massive infestation of cutanea larva migrans.	Leishmania donovani	protozoa
India	Molecular and serological markers of Leishmania donovani infection in healthy individuals from endemic areas of Bihar, India.	Leishmania donovani	protozoa
India	Mucocutaneous leishmaniasis caused by Leishmania donovani infection in an Indian man.	Leishmania donovani	protozoa
India	Nonmigrant children with visceral leishmaniasis from the nonendemic area of Uttarakhand.	Leishmania donovani	protozoa
India	Outbreak of kala-azar in an institution in Bombay.	Leishmania donovani	protozoa
India	Outbreak of kala-azar in Bombay.	Leishmania donovani	protozoa
India	Prevalence of sand flies and Leishmania donovani infection in a natural population of female Phlebotomus argentipes in Bihar State, India.	Leishmania donovani	protozoa
India	Relevance of direct agglutination test in seroepidemiological survey of Kala-azar in epidemic foci of Bihar.	Leishmania donovani	protozoa
India	Seasonal variation in the prevalence of sand flies infected with Leishmania donovani.	Leishmania donovani	protozoa
India	Serious underreporting of visceral leishmaniasis through passive case reporting in Bihar, India.	Leishmania donovani	protozoa
India	Smouldering focus of kala-azar in Assam.	Leishmania donovani	protozoa
India	Sodium stibogluconate-sensitive visceral leishmaniasis in the non-endemic hilly region of Uttarakhand, India.	Leishmania donovani	protozoa
India	Study of the outbreak of kala-azar epidemic in Bihar.	Leishmania donovani	protozoa
India	Ten years of kala-azar in west Bengal, Part I. Did post-kala-azar dermal leishmaniasis initiate the outbreak in 24-Parganas?	Leishmania donovani	protozoa
India	The epidemiology of Leishmania donovani infection in high transmission foci in India.	Leishmania donovani	protozoa
India	Virgin soil: the spread of visceral leishmaniasis into Uttar Pradesh, India.	Leishmania donovani	protozoa
India	Visceral leishmaniasis in rural bihar, India.	Leishmania donovani	protozoa
India	A new focus of cutaneous leishmaniasis in Himachal Pradesh (India).	Leishmania tropica	protozoa
India	Clinco-epidemiologic study of cutaneous leishmaniasis in Bikaner, Rajasthan, India.	Leishmania tropica	protozoa
India	Clinico-epidemiological study of cutaneous leishmaniasis in Bikaner (Rajasthan).	Leishmania tropica	protozoa
India	Cutaneous leishmaniasis caused by Leishmania tropica in Bikaner, India: parasite identification and characterization using molecular and immunologic tools.	Leishmania tropica	protozoa
India	Epidemiology of a new focus of localized cutaneous leishmaniasis in Himachal Pradesh.	Leishmania tropica	protozoa
India	Humoral antibody response in Leishmania tropica infection.	Leishmania tropica	protozoa
India	Localized cutaneous leishmaniasis due to Leishmania donovani and Leishmania tropica: preliminary findings of the study of 161 new cases from a new endemic focus in himachal pradesh, India.	Leishmania tropica	protozoa
India	Searching for cutaneous leishmaniasis in tribals from kerala, India.	Leishmania tropica	protozoa
India	Fatal case of Naegleria fowleri meningo-encephalitis in an infant: case report.	Naegleria fowleri	protozoa
India	Primary amebic meningoencephalitis.	Naegleria fowleri	protozoa
India	Primary amoebic meningoencephalitis due to Naegleria fowleri.	Naegleria fowleri	protozoa
India	Primary amoebic meningoencephalitis: first reported case from Rohtak, North India.	Naegleria fowleri	protozoa
India	Prompt diagnosis and extraordinary survival from Naegleria fowleri meningitis: a rare case report.	Naegleria fowleri	protozoa
India	A cross sectional investigation of malaria epidemiology among seven tea estates in Assam, India.	Plasmodium falciparum	protozoa
India	A focal outbreak of malaria in Valsad district, Gujarat State.	Plasmodium falciparum	protozoa
India	A malaria outbreak in Naxalbari, Darjeeling district, West Bengal, India, 2005: weaknesses in disease control, important risk factors.	Plasmodium falciparum	protozoa
India	A study of acute febrile encephalopathy with special reference to viral etiology.	Plasmodium falciparum	protozoa
India	A Study of Etiological Pattern in an Epidemic of Acute Febrile Illness during Monsoon in a Tertiary Health Care Institute of Uttarakhand, India.	Plasmodium falciparum	protozoa
India	Acute undifferentiated febrile illness in adult hospitalized patients: the disease spectrum and diagnostic predictors - an experience from a tertiary care hospital in South India.	Plasmodium falciparum	protozoa
India	An epidemiological and entomological investigation on malaria outbreak at Tamulpur PHC, Assam.	Plasmodium falciparum	protozoa
India	An outbreak of malaria in a village in Faridabad district, Haryana.	Plasmodium falciparum	protozoa
India	An outbreak of malaria in district Maharajganj--an outcome of neglected surveillance.	Plasmodium falciparum	protozoa
India	An outbreak of Plasmodium falciparum malaria due to Anopheles minimus in central Assam, India.	Plasmodium falciparum	protozoa
India	Assessment of malaria incidence using the Richards model in Arunachal Pradesh, India.	Plasmodium falciparum	protozoa
India	Autopsy study of febrile deaths during monsoon at a tertiary care institute in India: Is malaria still a challenge?	Plasmodium falciparum	protozoa
India	Case report and clinical databased research study on malaria.	Plasmodium falciparum	protozoa
India	Co-morbidities in hospitalized children with severe acute malnutrition.	Plasmodium falciparum	protozoa
India	Concurrent dengue and malaria in an area in Kolkata.	Plasmodium falciparum	protozoa
India	Decreasing prevalence of transfusion transmitted infection in Indian scenario.	Plasmodium falciparum	protozoa
India	Donor screening for malaria by antibody and antigen detection in endemic area.	Plasmodium falciparum	protozoa
India	Dynamics of malaria in Bikaner, Rajasthan, India (1975-2006).	Plasmodium falciparum	protozoa
India	Effectiveness of mandatory transmissible diseases screening in Indian blood donors.	Plasmodium falciparum	protozoa
India	Efficacy of chloroquine in febrile Plasmodium falciparum infected children in Mewat region of Haryana.	Plasmodium falciparum	protozoa
India	Epidemic of malaria in Barmer district (Thar desert) of Rajasthan during 1990.	Plasmodium falciparum	protozoa
India	Epidemiologic investigations of a malaria outbreak in northern Delhi area.	Plasmodium falciparum	protozoa
India	Epidemiological and entomological aspects of malaria outbreak during 1986-87 in Panaji, Goa.	Plasmodium falciparum	protozoa
India	Epidemiological importance of younger age group during malaria epidemic in PHC Tamulpur, Assam.	Plasmodium falciparum	protozoa
India	Epidemiological study of malaria outbreak in a hotel construction site of Delhi.	Plasmodium falciparum	protozoa
India	Epidemiology of malaria outbreak (April/May, 1999) in Titabor Primary Health Centre, district Jorhat (Assam).	Plasmodium falciparum	protozoa
India	Fever in the tropics: aetiology and case-fatality - a prospective observational study in a tertiary care hospital in South India.	Plasmodium falciparum	protozoa
India	Filariasis and malaria sera from Orissa (India) lack human immunodeficiency virus (HIV) antibody reactivity.	Plasmodium falciparum	protozoa
India	Forest malaria in Chhindwara, Madhya Pradesh, central India: a case study in a tribal community.	Plasmodium falciparum	protozoa
India	High prevalence of asymptomatic malaria in a tribal population in eastern India.	Plasmodium falciparum	protozoa
India	High prevalence of chloroquine resistant Plasmodium falciparum infection in Rajasthan epidemic.	Plasmodium falciparum	protozoa
India	HIV and malaria co-infection in Mumbai, western India.	Plasmodium falciparum	protozoa
India	Increasing incidence of malaria in Kurseong, Darjeeling District, West Bengal, India, 2000-2004.	Plasmodium falciparum	protozoa
India	Investigation of malaria outbreak in Bahraich district, Uttar Pradesh.	Plasmodium falciparum	protozoa
India	Malaria among the Jarawas, a primitive and isolated tribe on the Andaman islands, India.	Plasmodium falciparum	protozoa
India	Malaria and the Narmada-river development in India: a case study of the Bargi dam.	Plasmodium falciparum	protozoa
India	Malaria epidemic in Baniyani village, District Farrukhabad (U.P.).	Plasmodium falciparum	protozoa
India	Malaria incidence among paramilitary personnel in an endemic area of Tripura.	Plasmodium falciparum	protozoa
India	Malaria outbreak in a non endemic tribal block of Balasore district, Orissa, India during summer season.	Plasmodium falciparum	protozoa
India	Malaria outbreak in a tribal area of Gujarat state, India.	Plasmodium falciparum	protozoa
India	Malaria outbreak in Bhojpur PHC of district Moradabad, Uttar Pradesh, India.	Plasmodium falciparum	protozoa
India	Malaria outbreak in Kundam block, district Jabalpur (M.P.).	Plasmodium falciparum	protozoa
India	Malaria outbreak in Mewat region Gurgaon district of Haryana State.	Plasmodium falciparum	protozoa
India	Malaria prevalence among pregnant women in two districts with differing endemicity in Chhattisgarh, India.	Plasmodium falciparum	protozoa
India	Malaria prevalence in Arunachal Pradesh--a northeastern state of India.	Plasmodium falciparum	protozoa
India	Malaria screening to prevent transmission by transfusion: an evaluation of techniques.	Plasmodium falciparum	protozoa
India	Maternal mortality among tribal women at a tertiary level of care in Bastar, Chhattisgarh.	Plasmodium falciparum	protozoa
India	Neglected Plasmodium vivax malaria in northeastern States of India.	Plasmodium falciparum	protozoa
India	Outbreak of malaria in Banda PHC of District Shahjahanpur (U.P.).	Plasmodium falciparum	protozoa
India	Outbreak of malaria in villages of Bareilly, District U.P.	Plasmodium falciparum	protozoa
India	Persistent foci of falciparum malaria among tribes over two decades in Koraput district of Odisha State, India.	Plasmodium falciparum	protozoa
India	Placental malaria prevalence of infestation amongst febrile pregnant women in central India: maternal and perinatal outcome.	Plasmodium falciparum	protozoa
India	Plasmodial antigen detection by monoclonal antibody as a screening procedure for blood donors in transfusion medicine.	Plasmodium falciparum	protozoa
India	Presentation and complications among the malaria death cases from municipal corporation hospitals & civil hospital of Ahmedabad during the year 2007.	Plasmodium falciparum	protozoa
India	Rainfall and malaria outbreaks in western Rajasthan.	Plasmodium falciparum	protozoa
India	Rajasthan malaria epidemic--1994--practical problems in prevention, diagnosis and treatment on the field.	Plasmodium falciparum	protozoa
India	Resurgence of malaria with special reference to malaria outbreak in Calcutta.	Plasmodium falciparum	protozoa
India	Role of asymptomatic carriers and weather variables in persistent transmission of malaria in an endemic district of Assam, India.	Plasmodium falciparum	protozoa
India	Serological investigation of malaria outbreak in Thar desert of Rajasthan.	Plasmodium falciparum	protozoa
India	Serological profile following malaria outbreak in Mewat region of Haryana, India.	Plasmodium falciparum	protozoa
India	Seroprevalence and trends in transfusion transmitted infections among blood donors in a university hospital blood bank: a 5 year study.	Plasmodium falciparum	protozoa
India	Severe and complicated malaria in Bikaner (Rajasthan), western India.	Plasmodium falciparum	protozoa
India	Spread of artemisinin-resistant Plasmodium falciparum in Myanmar: a cross-sectional survey of the K13 molecular marker.	Plasmodium falciparum	protozoa
India	Studies on outbreak of malaria in Muliad village of Kheda district, Gujarat.	Plasmodium falciparum	protozoa
India	Study on validity of a rapid diagnostic test kit versus light microscopy for malaria diagnosis in Ahmedabad city, India.	Plasmodium falciparum	protozoa
India	The etiological diagnosis and outcome in patients of acute febrile encephalopathy: a prospective observational study at tertiary care center.	Plasmodium falciparum	protozoa
India	The malaria and typhoid fever burden in the slums of Kolkata, India: data from a prospective community-based study.	Plasmodium falciparum	protozoa
India	The prevalence of markers for hepatitis B and human immunodeficiency viruses, malarial parasites and microfilaria in blood donors in a large hospital in south India.	Plasmodium falciparum	protozoa
India	Trends of transfusion transmissible diseases among blood donors at uttarakhand, India.	Plasmodium falciparum	protozoa
India	What is the burden of submicroscopic malaria in pregnancy in central India?	Plasmodium falciparum	protozoa
India	Emergence of a new focus of Plasmodium malariae in forest villages of district Balaghat, Central India: implications for the diagnosis of malaria and its control.	Plasmodium malariae	protozoa
India	Focal outbreak of Plasmodium malariae infection in Rohtak District (Haryana).	Plasmodium malariae	protozoa
India	First report of detection and molecular confirmation of Plasmodium ovale from severe malaria cases in central India.	Plasmodium ovale	protozoa
India	Sympatric distribution of Plasmodium ovale curtisi and P. ovale wallikeri in India: implication for the diagnosis of malaria and its control.	Plasmodium ovale	protozoa
India	Assessment of malaria incidence using the Richards model in Arunachal Pradesh, India.	Plasmodium vivax	protozoa
India	Malaria among the Jarawas, a primitive and isolated tribe on the Andaman islands, India.	Plasmodium vivax	protozoa
India	Malaria prevalence in Arunachal Pradesh--a northeastern state of India.	Plasmodium vivax	protozoa
India	Neglected Plasmodium vivax malaria in northeastern States of India.	Plasmodium vivax	protozoa
India	Presentation and complications among the malaria death cases from municipal corporation hospitals & civil hospital of Ahmedabad during the year 2007.	Plasmodium vivax	protozoa
India	Diagnosis of human sarcocystis infection from biopsies of the skeletal muscle.	Sarcocystis	protozoa
India	Histological identification of muscular sarcocystis: a report of two cases.	Sarcocystis	protozoa
India	Sarcocystis in man: a review and report of five cases.	Sarcocystis	protozoa
India	Adverse reproductive outcome induced by Parvovirus B19 and TORCH infections in women with high-risk pregnancy.	Toxoplasma gondii	protozoa
India	IgG avidity antibodies against Toxoplasma gondii in high risk females of reproductive age group in India.	Toxoplasma gondii	protozoa
India	IgG--indirect fluorescent antibody technique to detect seroprevalence of Toxoplasma gondii in immunocompetent and immunodeficient patients in southern districts of Tamil Nadu.	Toxoplasma gondii	protozoa
India	Infectious aetiology of congenital cataract based on TORCHES screening in a tertiary eye hospital in Chennai, Tamil Nadu, India.	Toxoplasma gondii	protozoa
India	National seroprevalence of Toxoplasma gondii in India.	Toxoplasma gondii	protozoa
India	Outbreak of acquired ocular toxoplasmosis involving 248 patients.	Toxoplasma gondii	protozoa
India	Prevalence of Serum Antibodies to TORCH Infection in and Around Varanasi, Northern India.	Toxoplasma gondii	protozoa
India	Prevalence of specific IGM due to toxoplasma, rubella, CMV and c.trachomatis infections during pregnancy.	Toxoplasma gondii	protozoa
India	Screening for TORCH infections in pregnant women: a report from Delhi.	Toxoplasma gondii	protozoa
India	Serologic prevalence of Toxoplasma gondii in Indian women of child bearing age and effects of social and environmental factors.	Toxoplasma gondii	protozoa
India	Serological screening for antenatal toxoplasma infection in India.	Toxoplasma gondii	protozoa
India	Seropositivity of toxoplasmosis in antenatal women with bad obstetric history in a tertiary-care hospital of Andhra Pradesh, India.	Toxoplasma gondii	protozoa
India	Seroprevalence and Influence of Torch Infections in High Risk Pregnant Women: A Large Study from South India.	Toxoplasma gondii	protozoa
India	Seroprevalence of torch infection in bad obstetric history.	Toxoplasma gondii	protozoa
India	Seroprevalence of TORCH infections in antenatal and HIV positive patient populations.	Toxoplasma gondii	protozoa
India	Seroprevalence of Toxoplasma gondii antibodies in North Indian blood donors: implications for transfusion transmissible toxoplasmosis.	Toxoplasma gondii	protozoa
India	Seroprevalence of Toxoplasma gondii in southern districts of Tamil Nadu using IgG-ELISA.	Toxoplasma gondii	protozoa
India	Seroprevalence of toxoplasmosis in antenatal women with bad obstetric history.	Toxoplasma gondii	protozoa
India	Socioeconomic status and prevalence of toxoplasmosis during pregnancy.	Toxoplasma gondii	protozoa
India	Toxoplasma seroprevalence in healthy voluntary blood donors from urban Karnataka.	Toxoplasma gondii	protozoa
India	Toxoplasmosis: abortions and stillbirths.	Toxoplasma gondii	protozoa
India	Entamoeba histolytica and other parasitic infections in south Kanara district, Karnataka.	Trichomonas hominis	protozoa
India	A study on the present scenario of STD management in an urban clinic in Kolkata.	Trichomonas vaginalis	protozoa
India	Clinical and laboratory evidence of Trichomonas vaginalis infection among women of reproductive age in rural area.	Trichomonas vaginalis	protozoa
India	Clinicomicrobiological profile of women with vaginal discharge.	Trichomonas vaginalis	protozoa
India	Community-based study on seroprevalence of herpes simplex virus type 2 infection in New Delhi.	Trichomonas vaginalis	protozoa
India	Comparison of four diagnostic techniques for detection of Trichomonas vaginalis infection in females attending tertiary care hospital of North India.	Trichomonas vaginalis	protozoa
India	Diagnosis of bacterial vaginosis in a rural setup: comparison of clinical algorithm, smear scoring and culture by semiquantitative technique.	Trichomonas vaginalis	protozoa
India	Disease prevalence in women attending the STD clinic in Mumbai (formerly Bombay), India.	Trichomonas vaginalis	protozoa
India	Etiology and determinants of sexually transmitted infections in Karnataka state, south India.	Trichomonas vaginalis	protozoa
India	Evaluation of Different Staining Techniques in the Diagnosis of Trichomonas vaginalis Infection in Females of Reproductive Age Group.	Trichomonas vaginalis	protozoa
India	Incidence of various causes of vaginal discharge among sexually active females in age group 20-40 years.	Trichomonas vaginalis	protozoa
India	Initial assessment of scaled-up sexually transmitted infection intervention in Himachal Pradesh under National AIDS Control Program - III.	Trichomonas vaginalis	protozoa
India	Lower Genital Tract Infections in HIV-Infected Women: Can We Afford to Miss?	Trichomonas vaginalis	protozoa
India	Prevalence and assessment of clinical management of sexually transmitted infections among female sex workers in two cities of India.	Trichomonas vaginalis	protozoa
India	Prevalence and incidence of sexually transmitted infections among South Indians at increased risk of HIV infection.	Trichomonas vaginalis	protozoa
India	Prevalence of reproductive tract infections amongst ever married women and sociocultural factors associated with it.	Trichomonas vaginalis	protozoa
India	Prevalence of sexually transmitted infections in HIV positive and HIV negative females, in a tertiary care hospital - An observational study.	Trichomonas vaginalis	protozoa
India	Prevalence of the trichomonas vaginalis infection in a tertiary care hospital in rural bangalore, southern India.	Trichomonas vaginalis	protozoa
India	Prevalence of Trichomonas vaginalis infection among young reproductive age women in India: implications for treatment and prevention.	Trichomonas vaginalis	protozoa
India	Sexually transmitted infections and reproductive health morbidity in a cohort of female sex workers screened for a microbicide feasibility study in Nellore, India.	Trichomonas vaginalis	protozoa
India	Sexually transmitted infections and reproductive tract infections in female sex workers.	Trichomonas vaginalis	protozoa
India	Sexually transmitted infections in tribal populations of central India.	Trichomonas vaginalis	protozoa
India	Simple and inexpensive point-of-care tests improve diagnosis of vaginal infections in resource constrained settings.	Trichomonas vaginalis	protozoa
India	Syndromic management of vaginal discharge among women in a reproductive health clinic in India.	Trichomonas vaginalis	protozoa
India	The burden and determinants of HIV and sexually transmitted infections in a population-based sample of female sex workers in Goa, India.	Trichomonas vaginalis	protozoa
India	Trichomonas vaginalis - an indicator for other sexually transmitted infecting agents.	Trichomonas vaginalis	protozoa
India	Trichomoniasis: How do we diagnose in a resource poor setting?	Trichomonas vaginalis	protozoa
India	Utility of microbiological profile of symptomatic vaginal discharge in rural women of reproductive age group.	Trichomonas vaginalis	protozoa
India	A new form of human trypanosomiasis in India. Description of the first human case in the world caused by Trypanosoma evansi.	Trypanosoma evansi	protozoa
India	Human Trypanosoma evansi infection linked to a lack of apolipoprotein L-I.	Trypanosoma evansi	protozoa
India	Human trypanosomiasis caused by Trypanosoma evansi in India: the first case report.	Trypanosoma evansi	protozoa
India	Short report: Human trypanosomiasis caused by Trypanosoma evansi in a village in India: preliminary serologic survey of the local population.	Trypanosoma evansi	protozoa
India	Treatment and follow-up of the first case of human trypanosomiasis caused by Trypanosoma evansi in India.	Trypanosoma evansi	protozoa
India	A rare case of trypanosomiasis in a two month old infant in Mumbai, India.	Trypanosoma lewisi	protozoa
India	Trypanosoma lewisi or T. lewisi-like infection in a 37-day-old Indian infant.	Trypanosoma lewisi	protozoa
India	Identification and characterization of enteric adenoviruses in infants and children hospitalized for acute gastroenteritis.	Adenovirus A	viruses
India	An Indian hospital study of viral causes of acute respiratory infection in children.	Adenovirus C	viruses
India	Etiology of acute respiratory infections in children in tropical southern India.	Adenovirus C	viruses
India	Isolation of a variant human adenovirus identified based on phylogenetic analysis during an outbreak of acute keratoconjunctivitis in Chennai.	Adenovirus C	viruses
India	Molecular surveillance of non-polio enterovirus infections in patients with acute gastroenteritis in Western India: 2004-2009.	Adenovirus C	viruses
India	Respiratory viruses in acute respiratory tract infections in Western India.	Adenovirus C	viruses
India	Viral aetiology of acute lower respiratory tract illness in hospitalised paediatric patients of a tertiary hospital: one year prospective study.	Adenovirus C	viruses
India	Virological studies on the epidemic of conjunctivitis in Calcutta.	Adenovirus C	viruses
India	Respiratory viruses in acute respiratory tract infections in Western India.	Adenovirus E	viruses
India	Circulation of a novel pattern of infections by enteric adenovirus serotype 41 among children below 5 years of age in Kolkata, India.	Adenovirus F	viruses
India	Diversity in the enteric viruses detected in outbreaks of gastroenteritis from Mumbai, Western India.	Adenovirus F	viruses
India	Identification and characterization of enteric adenoviruses in infants and children hospitalized for acute gastroenteritis.	Adenovirus F	viruses
India	Seroprevalence of neutralizing antibodies to adenovirus type 5 among children in India: implications for recombinant adenovirus-based vaccines.	Adenovirus F	viruses
India	Circulation of Aichi virus genotype B strains in children with acute gastroenteritis in India.	Aichi virus	viruses
India	Emerging trends in the epidemiology of human astrovirus infection among infants, children and adults hospitalized with acute watery diarrhea in Kolkata, India.	astrovirus	viruses
India	Molecular epidemiology of human astrovirus infections in Kolkata, India.	astrovirus	viruses
India	Molecular surveillance of non-polio enterovirus infections in patients with acute gastroenteritis in Western India: 2004-2009.	astrovirus	viruses
India	Genetic characterization of Bagaza virus (BAGV) isolated in India and evidence of anti-BAGV antibodies in sera collected from encephalitis patients.	Bagaza virus	viruses
India	Bhanja virus: a new arbovirus from ticks Haemaphysalis intermedia Warburton and Nuttall, 1909, in Orissa, India.	Bhanja virus	viruses
India	Human bocavirus infection in children with acute respiratory tract infection in India.	Bocavirus	viruses
India	Zoonotic cases of camelpox infection in India.	Camelpox virus	viruses
India	An epidemiological investigation of a multisource outbreak of Crimean-Congo hemorrhagic fever in Gujarat.	CCHFV	viruses
India	Crimean-Congo haemorrhagic fever: An outbreak in India.	CCHFV	viruses
India	Detection, isolation and confirmation of Crimean-Congo hemorrhagic fever virus in human, ticks and animals in Ahmadabad, India, 2010-2011.	CCHFV	viruses
India	Emergence of Crimean-Congo hemorrhagic fever in Amreli District of Gujarat State, India, June to July 2013.	CCHFV	viruses
India	Emergence of viral hemorrhagic fevers: is recent outbreak of Crimean Congo Hemorrhagic Fever in India an indication?	CCHFV	viruses
India	First Crimean-Congo hemorrhagic fever outbreak in India.	CCHFV	viruses
India	A large outbreak of acute encephalitis with high fatality rate in children in Andhra Pradesh, India, in 2003, associated with Chandipura virus.	Chandipura virus	viruses
India	An outbreak of Chandipura virus encephalitis in the eastern districts of Gujarat state, India.	Chandipura virus	viruses
India	BrainStem encephalitis associated with chandipura in Andhra Pradesh outbreak.	Chandipura virus	viruses
India	Chandipura virus encephalitis outbreak among children in Nagpur division, Maharashtra, 2007.	Chandipura virus	viruses
India	Chandipura virus, encephalitis, and epidemic brain attack in India.	Chandipura virus	viruses
India	Chandipura virus: a major cause of acute encephalitis in children in North Telangana, Andhra Pradesh, India.	Chandipura virus	viruses
India	Etiology of the 1965 epidemic of febrile illness in Nagpur city, Maharashtra State, India.	Chandipura virus	viruses
India	G, N, and P gene-based analysis of Chandipura viruses, India.	Chandipura virus	viruses
India	A chikungunya outbreak in the metropolis of Chennai, India, 2006.	Chikungunya virus	viruses
India	A clinico-epidemiological study of Chikungunya outbreak in Maharashtra State, India.	Chikungunya virus	viruses
India	A novel 2006 Indian outbreak strain of Chikungunya virus exhibits different pattern of infection as compared to prototype strain.	Chikungunya virus	viruses
India	A serological survey of arboviral diseases among the human population of the Andaman and Nicobar Islands, India.	Chikungunya virus	viruses
India	A study of Chikungunya outbreak in Delhi.	Chikungunya virus	viruses
India	A study of the outbreak of Chikungunya fever.	Chikungunya virus	viruses
India	A study on chikungunya outbreak during 2007 in Kerala, south India.	Chikungunya virus	viruses
India	An outbreak of chikungunya in Jamshedpur, Jharkhand in 2011.	Chikungunya virus	viruses
India	Chikungunya epidemic in India: a major public-health disaster.	Chikungunya virus	viruses
India	Chikungunya fever, Andaman and Nicobar Islands, India.	Chikungunya virus	viruses
India	Chikungunya fever: a re-emerging viral infection.	Chikungunya virus	viruses
India	Chikungunya in west bengal, India.	Chikungunya virus	viruses
India	Chikungunya infection in India: results of a prospective hospital based multi-centric study.	Chikungunya virus	viruses
India	Chikungunya outbreak in Garo Hills, Meghalaya: An epidemiological perspective.	Chikungunya virus	viruses
India	Chikungunya outbreak, South India, 2006.	Chikungunya virus	viruses
India	Chikungunya viral disease in district Bhilwara (Rajasthan) India.	Chikungunya virus	viruses
India	Chikungunya virus and central nervous system infections in children, India.	Chikungunya virus	viruses
India	Chikungunya virus infection: report of the first case diagnosed in Rio de Janeiro, Brazil.	Chikungunya virus	viruses
India	Chikungunya virus outbreak in Kerala, India, 2007: a seroprevalence study.	Chikungunya virus	viruses
India	Chikungunya virus, Cameroon, 2006.	Chikungunya virus	viruses
India	Chikungunya, an epidemic arbovirosis.	Chikungunya virus	viruses
India	Clinical profile of chikungunya fever in patients in a tertiary care centre in Maharashtra, India.	Chikungunya virus	viruses
India	Clinical Profile of Chikungunya Patients during the Epidemic of 2007 in Kerala, India.	Chikungunya virus	viruses
India	Co-infections with chikungunya virus and dengue virus in Delhi, India.	Chikungunya virus	viruses
India	Comparative full genome analysis revealed E1: A226V shift in 2007 Indian Chikungunya virus isolates.	Chikungunya virus	viruses
India	Cost of illness due to Chikungunya during 2006 outbreak in a rural area in Tamil Nadu.	Chikungunya virus	viruses
India	Death due to chikungunya.	Chikungunya virus	viruses
India	Detection of Chikungunya virus in wild populations of Aedes albopictus in Kerala State, India.	Chikungunya virus	viruses
India	Diagnosis of Chikungunya dominated co-infection with dengue during an outbreak in south India (2010 and 2012).	Chikungunya virus	viruses
India	Domestic and Environmental Factors of Chikungunya-affected Families in Thiruvananthapuram (Rural) District of Kerala, India.	Chikungunya virus	viruses
India	Emergence of chikungunya virus infection in Orissa, India.	Chikungunya virus	viruses
India	Entomo-epidemiological investigations on chikungunya outbreak in the Lakshadweep islands, Indian Ocean.	Chikungunya virus	viruses
India	Environmental factors of households in five districts of Kerala affected by the epidemic of chikungunya fever in 2007.	Chikungunya virus	viruses
India	Epidemiological investigations of chikungunya epidemic at Barsi, Maharashtra state, India.	Chikungunya virus	viruses
India	Etiology of the 1965 epidemic of febrile illness in Nagpur city, Maharashtra State, India.	Chikungunya virus	viruses
India	First evidence of chikungunya virus infection in Assam, Northeast India.	Chikungunya virus	viruses
India	Genetic characterization of 2006-2008 isolates of Chikungunya virus from Kerala, South India, by whole genome sequence analysis.	Chikungunya virus	viruses
India	Genetic characterization of Chikungunya virus from New Delhi reveal emergence of a new molecular signature in Indian isolates.	Chikungunya virus	viruses
India	Genetic diversity of Chikungunya virus, India 2006-2010: evolutionary dynamics and serotype analyses.	Chikungunya virus	viruses
India	High rates of co-infection of Dengue and Chikungunya virus in Odisha and Maharashtra, India during 2013.	Chikungunya virus	viruses
India	HLA class II allele polymorphism in an outbreak of chikungunya fever in Middle Andaman, India.	Chikungunya virus	viruses
India	Household economic impact of an emerging disease in terms of catastrophic out-of-pocket health care expenditure and loss of productivity: investigation of an outbreak of chikungunya in Orissa, India.	Chikungunya virus	viruses
India	Immunological surveys of arbovirus infections in South-East Asia, with special reference to dengue, chikungunya, and Kyasanur Forest disease.	Chikungunya virus	viruses
India	Increased mortality rate associated with chikungunya epidemic, Ahmedabad, India.	Chikungunya virus	viruses
India	Investigation of a Chikungunya-like illness in Tirunelveli district, Tamil Nadu, India 2009-2010.	Chikungunya virus	viruses
India	Investigation of an outbreak of chikungunya in Malegaon Municipal areas of Nasik district, Maharashtra (India) and its control.	Chikungunya virus	viruses
India	Isolation and molecular characterization of Chikungunya virus from the Andaman and Nicobar archipelago, India: evidence of an East, Central, and South African genotype.	Chikungunya virus	viruses
India	Isolation of chikungunya virus from Aedes aegypti mosquitoes collected in the town of Yawat, Pune District, Maharashtra State, India.	Chikungunya virus	viruses
India	Molecular and virological investigation of a focal chikungunya outbreak in northern India.	Chikungunya virus	viruses
India	Molecular characterization of Chikungunya virus during an outbreak in South India.	Chikungunya virus	viruses
India	Molecular characterization of Chikungunya virus isolates from clinical samples and adult Aedes albopictus mosquitoes emerged from larvae from Kerala, South India.	Chikungunya virus	viruses
India	Molecular epidemiology of Chikungunya virus in Vellore district, Tamilnadu, India in 2006.	Chikungunya virus	viruses
India	Molecular investigations of chikungunya virus during outbreaks in Orissa, Eastern India in 2010.	Chikungunya virus	viruses
India	Neurological complications of Chikungunya virus infection.	Chikungunya virus	viruses
India	Northward movement of East Central South African genotype of Chikungunya virus causing an epidemic between 2006-2010 in India.	Chikungunya virus	viruses
India	Outbreak and spread of chikungunya.	Chikungunya virus	viruses
India	Outbreak news. Chikungunya, India.	Chikungunya virus	viruses
India	Outbreak of chikungunya due to virus of Central/East African genotype in Malaysia.	Chikungunya virus	viruses
India	Outbreak of chikungunya fever, Dakshina Kannada District, South India, 2008.	Chikungunya virus	viruses
India	Prevalence of chikungunya in urban field practice area of a private medical college, chennai.	Chikungunya virus	viruses
India	Profile of The Chikungunya Infection: A Neglected Vector Borne Disease which is Prevalent In The Rajkot District.	Chikungunya virus	viruses
India	Rapid spread of chikungunya virus following its resurgence during 2006 in West Bengal, India.	Chikungunya virus	viruses
India	Rapid spread of chikungunya virus infection in Orissa: India.	Chikungunya virus	viruses
India	Re-emergence of chikungunya virus in India.	Chikungunya virus	viruses
India	Retrospective study of chikungunya outbreak in urban areas of India.	Chikungunya virus	viruses
India	Rheumatic-musculoskeletal pain and disorders in a naïve group of individuals 15 months following a Chikungunya viral epidemic in south India: a population based observational study.	Chikungunya virus	viruses
India	Seroepidemiological Survey of Chikungunya in and Around the Regions of Bijapur (Vijayapura - North Karnataka).	Chikungunya virus	viruses
India	Serological survey in Madras city with special reference to chikungunya.	Chikungunya virus	viruses
India	Seroprevalence of chikungunya in southern odisha.	Chikungunya virus	viruses
India	Serosurvey of chikungunya antibody in Calcutta metropolis.	Chikungunya virus	viruses
India	Some entomological and epidemiological observations on the 1964 outbreak of Chikungunya fever in South India.	Chikungunya virus	viruses
India	Systemic involvements and fatalities during Chikungunya epidemic in India, 2006.	Chikungunya virus	viruses
India	The 1964 chikungunya epidemic at Vellore, South India, including observations on concurrent dengue.	Chikungunya virus	viruses
India	The Hidden Burden of Dengue and Chikungunya in Chennai, India.	Chikungunya virus	viruses
India	Human coronaviruses in severe acute respiratory infection (SARI) cases in southwest India.	coronavirus	viruses
India	Congenital CMV infection in symptomatic infants in Delhi and surrounding areas.	Cytomegalovirus	viruses
India	Congenital CMV infection; diagnosis in symptomatic infants.	Cytomegalovirus	viruses
India	Effectiveness of mandatory transmissible diseases screening in Indian blood donors.	Cytomegalovirus	viruses
India	Infectious aetiology of congenital cataract based on TORCHES screening in a tertiary eye hospital in Chennai, Tamil Nadu, India.	Cytomegalovirus	viruses
India	Is seroprevalence of anti-IGM CMV among blood donors relevant in India?	Cytomegalovirus	viruses
India	Prevalence of Serum Antibodies to TORCH Infection in and Around Varanasi, Northern India.	Cytomegalovirus	viruses
India	Prevalence of specific IGM due to toxoplasma, rubella, CMV and c.trachomatis infections during pregnancy.	Cytomegalovirus	viruses
India	Screening for TORCH infections in pregnant women: a report from Delhi.	Cytomegalovirus	viruses
India	Seroprevalence and Influence of Torch Infections in High Risk Pregnant Women: A Large Study from South India.	Cytomegalovirus	viruses
India	Seroprevalence of cytomegalovirus antibodies among blood donors and Multitransfused recipients--a study from north India.	Cytomegalovirus	viruses
India	Seroprevalence of rubella and cytomegalovirus (CMV) infection in pregnant women from Kerala State.	Cytomegalovirus	viruses
India	Seroprevalence of torch infection in bad obstetric history.	Cytomegalovirus	viruses
India	Seroprevalence of TORCH infections in antenatal and HIV positive patient populations.	Cytomegalovirus	viruses
India	Shedding of Epstein-Barr virus and cytomegalovirus from the genital tract of women in a periurban community in Andhra Pradesh, India.	Cytomegalovirus	viruses
India	A clinical and epidemiological study of an epidemic of febrile illness with haemorrhagic manifestations which occurred at Kanpur, India, in 1968.	Dengue virus	viruses
India	A clinical study of the patients with dengue hemorrhagic fever during the epidemic of 1996 at Lucknow, India.	Dengue virus	viruses
India	A focal outbreak of dengue fever in a rural area of Tamil Nadu.	Dengue virus	viruses
India	A serological survey of arboviral diseases among the human population of the Andaman and Nicobar Islands, India.	Dengue virus	viruses
India	A Study of Etiological Pattern in an Epidemic of Acute Febrile Illness during Monsoon in a Tertiary Health Care Institute of Uttarakhand, India.	Dengue virus	viruses
India	Activity of dengue-2 virus and prevalence of Aedes aegypti in the Chirimiri colliery area, Madhya Pradesh, India.	Dengue virus	viruses
India	Acute undifferentiated febrile illness in adult hospitalized patients: the disease spectrum and diagnostic predictors - an experience from a tertiary care hospital in South India.	Dengue virus	viruses
India	An epidemic of dengue haemorrhagic fever & dengue shock syndrome in & around Vellore.	Dengue virus	viruses
India	An epidemic of dengue haemorrhagic fever and dengue shock syndrome in Delhi: a clinical study.	Dengue virus	viruses
India	An epidemic of dengue hemorrhagic fever and dengue shock syndrome in children in Delhi.	Dengue virus	viruses
India	An insular outbreak of dengue fever in a rural south Indian village.	Dengue virus	viruses
India	An outbreak of dengue fever in periurban slums of Chandigarh, India, with special reference to entomological and climatic factors.	Dengue virus	viruses
India	An outbreak of dengue fever in rural areas of northern India.	Dengue virus	viruses
India	An outbreak of dengue fever in Tirupur, Coimbatore district, Tamil Nadu.	Dengue virus	viruses
India	An outbreak of dengue fever in Veerannapet village, Cherial Mandal, of Warangal district, Andhra Pradesh.	Dengue virus	viruses
India	Awareness of changing trends in epidemiology of dengue fever is essential for epidemiological surveillance.	Dengue virus	viruses
India	Clinical & virological study of dengue fever outbreak in Jalore city, Rajasthan 1985.	Dengue virus	viruses
India	Clinical profile of dengue among children according to revised WHO classification: analysis of a 2012 outbreak from Southern India.	Dengue virus	viruses
India	Clinical profile of dengue during 2005 outbreak in Kolkata and predictive markers of dengue haemorrhagic fever.	Dengue virus	viruses
India	Clinical spectrum of dengue fever in a tertiary care centre with particular reference to atypical presentation in the 2012 outbreak in Kolkata.	Dengue virus	viruses
India	Clinico-epidemiological profile of children hospitalized with dengue.	Dengue virus	viruses
India	Clinico-laboratory findings of patients during dengue outbreak from a tertiary care hospital in Delhi.	Dengue virus	viruses
India	Co-infections with chikungunya virus and dengue virus in Delhi, India.	Dengue virus	viruses
India	Complete genome sequencing and evolutionary analysis of dengue virus serotype 1 isolates from an outbreak in Kerala, South India.	Dengue virus	viruses
India	Concurrent dengue and malaria in an area in Kolkata.	Dengue virus	viruses
India	Concurrent outbreak of leptospirosis and dengue in Mumbai, India, 2002.	Dengue virus	viruses
India	Current emerging situation of dengue in India.	Dengue virus	viruses
India	Dengue and Typhoid Co-infection- Study from a Government Hospital in North Delhi.	Dengue virus	viruses
India	Dengue disease spectrum among infants in the 2001 dengue epidemic in Chennai, Tamil Nadu, India.	Dengue virus	viruses
India	Dengue fever in Delhi.	Dengue virus	viruses
India	Dengue Fever Outbreak in Delhi, North India: A Clinico-Epidemiological Study.	Dengue virus	viruses
India	Dengue fever outbreaks in two villages of Dharmapuri district in Tamil Nadu.	Dengue virus	viruses
India	Dengue haemorrhagic fever (DHF) outbreak in Calcutta--1990.	Dengue virus	viruses
India	Dengue haemorrhagic fever in children in Delhi.	Dengue virus	viruses
India	Dengue haemorrhagic fever in children in the 1996 Delhi epidemic.	Dengue virus	viruses
India	Dengue haemorrhagic fever outbreak in October-November 1996 in Ludhiana, Punjab, India.	Dengue virus	viruses
India	Dengue in Gujarat state, India during 1988 & 1989.	Dengue virus	viruses
India	Dengue in pregnancy: an under-reported illness, with special reference to other existing co-infections.	Dengue virus	viruses
India	Dengue outbreak in a hilly state of Arunachal Pradesh in Northeast India.	Dengue virus	viruses
India	Dengue outbreak in a large military station: Have we learnt any lesson?	Dengue virus	viruses
India	Dengue outbreak in an Indo-Myanmar boarder area: epidemiological aspects and risk factors.	Dengue virus	viruses
India	Dengue outbreak in Delhi in 2009: study of laboratory and clinical parameters.	Dengue virus	viruses
India	Dengue outbreak in Vellore, southern India, in 1968, with isolation of four dengue types from man and mosquitoes.	Dengue virus	viruses
India	Dengue serosurveillance in Kolkata, facing an epidemic in West Bengal, India.	Dengue virus	viruses
India	Dengue strikes Delhi.	Dengue virus	viruses
India	Eco-epidemiological analysis of dengue infection during an outbreak of dengue fever, India.	Dengue virus	viruses
India	Emergence of dengue in tribal villages of Mandla district, Madhya Pradesh, India.	Dengue virus	viruses
India	Emergence of dengue virus type 4 (genotype I) in India.	Dengue virus	viruses
India	Emergence of dengue virus type-3 in northern India.	Dengue virus	viruses
India	Entomological investigations during outbreaks of dengue fever in certain villages in Maharashtra state.	Dengue virus	viruses
India	Epidemiological and entomological investigation in dengue outbreak area of Ahmedabad district.	Dengue virus	viruses
India	Epidemiological observations on the outbreak of acute haemorrhagic fever in Calcutta in 1963.	Dengue virus	viruses
India	Epidemiology and etiology of acute encephalitis syndrome in North India.	Dengue virus	viruses
India	Episode of coexisting infections with multiple dengue virus serotypes in central Karnataka, India.	Dengue virus	viruses
India	Etiology of the 1965 epidemic of febrile illness in Nagpur city, Maharashtra State, India.	Dengue virus	viruses
India	Experience in adult population in dengue outbreak in Delhi.	Dengue virus	viruses
India	Field- and laboratory-based active dengue surveillance in Chennai, Tamil Nadu, India: observations before and during the 2001 dengue epidemic.	Dengue virus	viruses
India	First outbreak of Dengue fever in a typical rural area of Haryana state in northern India.	Dengue virus	viruses
India	Genetic characterization of dengue virus serotypes causing concurrent infection in an outbreak in Ernakulam, Kerala, South India.	Dengue virus	viruses
India	Genetic characterization of dengue viruses prevalent in Kerala State, India.	Dengue virus	viruses
India	Haemostatic abnormalities in dengue haemorrhagic fever in the New Delhi outbreak, India.	Dengue virus	viruses
India	High rates of co-infection of Dengue and Chikungunya virus in Odisha and Maharashtra, India during 2013.	Dengue virus	viruses
India	Immunological surveys of arbovirus infections in South-East Asia, with special reference to dengue, chikungunya, and Kyasanur Forest disease.	Dengue virus	viruses
India	Incidence of dengue fever in relation to climatic factors in Ludhiana, Punjab.	Dengue virus	viruses
India	Investigation of the 1975 dengue epidemic in Amalner town of Maharashtra.	Dengue virus	viruses
India	Investigation on an epidemic of dengue in Jammu, 1974.	Dengue virus	viruses
India	Investigations on an outbreak of dengue in Delhi in 1967.	Dengue virus	viruses
India	Investigations on the outbreak of dengue fever in Ajmer City, Rajasthan in 1969. Part II: Result of serological tests.	Dengue virus	viruses
India	Investigations on the outbreak of dengue fever in Ajmer City, Rajasthan State in 1969. Part I. Epidemiological, clinical and virological study of the epidemic.	Dengue virus	viruses
India	Knowledge, attitude and practices related to dengue in rural and slum areas of Delhi after the dengue epidemic of 1996.	Dengue virus	viruses
India	Lineage shift of dengue virus in Eastern India: an increased implication for DHF/DSS.	Dengue virus	viruses
India	Maiden outbreaks of dengue virus 1 genotype III in rural central India.	Dengue virus	viruses
India	Molecular investigation of 2013 dengue Fever outbreak from delhi, India.	Dengue virus	viruses
India	Molecular investigations of dengue virus during outbreaks in Orissa state, Eastern India from 2010 to 2011.	Dengue virus	viruses
India	Outbreak and control of dengue in a village in Dharmapuri, Tamil Nadu.	Dengue virus	viruses
India	Outbreak of Dengue fever in Delhi.	Dengue virus	viruses
India	Outbreak of dengue fever in rural areas of Parbhani district of Maharashtra (India).	Dengue virus	viruses
India	Outbreak of dengue in Mumbai and predictive markers for dengue shock syndrome.	Dengue virus	viruses
India	Outbreak of dengue infection in rural Davangere, Karnataka.	Dengue virus	viruses
India	Outbreak of dengue infection in rural Maharashtra.	Dengue virus	viruses
India	Outbreak of dengue virus serotype-2 (DENV-2) of Cambodian origin in Manipur, India - association with meteorological factors.	Dengue virus	viruses
India	Outbreak of febrile illness due to dengue virus type 3 in Calcutta during 1983.	Dengue virus	viruses
India	Pathology of mosquito-borne haemorrhagic fever in the Calcutta outbreak.	Dengue virus	viruses
India	Platelet transfusion practice during dengue fever epidemic.	Dengue virus	viruses
India	Preventing dengue/dengue haemorrhagic fever outbreaks in the National Capital Territory of Delhi--the role of entomological surveillance.	Dengue virus	viruses
India	Seroepidemiology of a focal outbreak of dengue in Tamil Nadu.	Dengue virus	viruses
India	Serological & virological investigation of an outbreak of dengue fever in Gwalior, India.	Dengue virus	viruses
India	Silent spread of dengue and dengue haemorrhagic fever to Coimbatore and Erode districts in Tamil Nadu, India, 1998: need for effective surveillance to monitor and control the disease.	Dengue virus	viruses
India	Simultaneous Detection of Dengue NS1 Antigen, IgM plus IgG and Platelet Enumeration during an Outbreak.	Dengue virus	viruses
India	Studies on dengue and dengue haemorrhagic fever (DHF) in West Bengal State, India.	Dengue virus	viruses
India	The 1968 outbreak of dengue in Vellore, Southern India.	Dengue virus	viruses
India	The 1982 epidemic of dengue fever in Delhi.	Dengue virus	viruses
India	The 1993 epidemic of dengue fever in Mangalore, Karnataka state, India.	Dengue virus	viruses
India	The 1996 outbreak of dengue hemorrhagic fever in Delhi, India.	Dengue virus	viruses
India	The 2001 dengue epidemic in Chennai.	Dengue virus	viruses
India	The 2003 outbreak of Dengue fever in Delhi, India.	Dengue virus	viruses
India	The 2006 dengue outbreak in Delhi, India.	Dengue virus	viruses
India	The clinical, serological and molecular diagnosis of emerging dengue infection at a tertiary care institute in southern, India.	Dengue virus	viruses
India	The dengue fever epidemic in Delhi.	Dengue virus	viruses
India	The first major outbreak of dengue hemorrhagic fever in Delhi, India.	Dengue virus	viruses
India	The Hidden Burden of Dengue and Chikungunya in Chennai, India.	Dengue virus	viruses
India	Thrombocytopenia progression in dengue cases during the 2010 outbreak in Indian capital metropolis.	Dengue virus	viruses
India	Viral aetiology and clinico-epidemiological features of acute encephalitis syndrome in eastern India.	Dengue virus	viruses
India	Virological investigations of the 1966 outbreak of Dengue type 3 in Vellore, Southern India.	Dengue virus	viruses
India	Virological study of an epidemic of febrile illness with haemorrhagic manifestations at Kanpur, India, during 1968.	Dengue virus	viruses
India	Antigenic diversity of enteroviruses associated with nonpolio acute flaccid paralysis, India, 2007-2009.	Enterovirus A	viruses
India	Echovirus-4 meningitis outbreak imported from India.	Enterovirus A	viruses
India	Enteroviruses in patients with acute encephalitis, uttar pradesh, India.	Enterovirus A	viruses
India	Epidemic of hand, foot and mouth disease in West Bengal, India in August, 2007: a multicentric study.	Enterovirus A	viruses
India	Etiology and clinico-epidemiological profile of acute viral encephalitis in children of western Uttar Pradesh, India.	Enterovirus A	viruses
India	Genetic diversity of enterovirus A71, India.	Enterovirus A	viruses
India	Hand-foot-and-mouth disease in Calicut.	Enterovirus A	viruses
India	Laboratory investigations of an epidemic of acute haemorrhagic conjunctivitis in Bombay and Poona in 1975.	Enterovirus A	viruses
India	Molecular epidemiological study of enteroviruses associated with encephalitis in children from India.	Enterovirus A	viruses
India	Molecular identification of enteroviruses associated with aseptic meningitis in children from India.	Enterovirus A	viruses
India	Molecular surveillance of non-polio enterovirus infections in patients with acute gastroenteritis in Western India: 2004-2009.	Enterovirus A	viruses
India	Non-polio enterovirus association with persistent diarrhea in children as revealed by a follow-up study of an Indian cohort during the first two years of life.	Enterovirus A	viruses
India	Recurrence of epidemic conjunctivitis caused by enterovirus-70 in Pune, India.	Enterovirus A	viruses
India	A study of acute febrile encephalopathy with special reference to viral etiology.	Enterovirus B	viruses
India	An epidemic of encephalitis associated with human enterovirus B in Uttar Pradesh, India, 2008.	Enterovirus B	viruses
India	An outbreak of coxsackie B6 infection in Pondicherry, South India.	Enterovirus B	viruses
India	An outbreak of echovirus meningitis in children.	Enterovirus B	viruses
India	An outbreak of encephalitis associated with echovirus 19 in Uttar Pradesh, India, in 2011.	Enterovirus B	viruses
India	Clinical presentation, etiology, and survival in adult acute encephalitis syndrome in rural Central India.	Enterovirus B	viruses
India	Echo-virus encephalitis in Pondicherry.	Enterovirus B	viruses
India	Enterovirus 75 encephalitis in children, southern India.	Enterovirus B	viruses
India	High frequency of enterovirus serotype circulation in a densely populated area of India.	Enterovirus B	viruses
India	Molecular epidemiological study of enteroviruses associated with encephalitis in children from India.	Enterovirus B	viruses
India	Molecular identification of enteroviruses associated with aseptic meningitis in children from India.	Enterovirus B	viruses
India	Molecular surveillance of non-polio enterovirus infections in patients with acute gastroenteritis in Western India: 2004-2009.	Enterovirus B	viruses
India	Neurological complications following recent epidemic of conjunctivitis in India.	Enterovirus B	viruses
India	Non-polio enterovirus association with persistent diarrhea in children as revealed by a follow-up study of an Indian cohort during the first two years of life.	Enterovirus B	viruses
India	Non-polio enteroviruses and their association with acute diarrhea in children in India.	Enterovirus B	viruses
India	Outbreak of Coxsackie B4 arthritis among newborns and staff of a neonatal unit.	Enterovirus B	viruses
India	[At the sources of therapeutic science in Ukrainian SSR (on the 50th anniversary of the 1st All-Ukrainian Congress of Therapeutists)].	Enterovirus C	viruses
India	An epidemic of acute haemorrhagic conjunctivitis caused by coxsackie A24 variant.	Enterovirus C	viruses
India	An epidemic of acute hemorrhagic conjunctivitis due to coxsackievirus A24.	Enterovirus C	viruses
India	An epidemic of poliomyelitis in southern Kerala.	Enterovirus C	viruses
India	An epidemic of viral acute haemorrhagic conjunctivitis in Delhi in 1994.	Enterovirus C	viruses
India	An explosive outbreak of poliomyelitis in an orphanage in Delhi: risk factors for the unusually high attack rates.	Enterovirus C	viruses
India	An explosive outbreak of poliomyelitis in an orphanage.	Enterovirus C	viruses
India	An outbreak of acute conjunctivitis caused by Coxsackie virus A 24.	Enterovirus C	viruses
India	An outbreak of acute conjunctivitis due to coxsackie A24 virus in Delhi.	Enterovirus C	viruses
India	An outbreak of poliomyelitis in Allahabad.	Enterovirus C	viruses
India	An outbreak of poliomyelitis in Andhra Pradesh (South India).	Enterovirus C	viruses
India	An outbreak of poliomyelitis in the Marathwada region of Maharashtra State: 1990.	Enterovirus C	viruses
India	Antigenic diversity of enteroviruses associated with nonpolio acute flaccid paralysis, India, 2007-2009.	Enterovirus C	viruses
India	Assessing population immunity in a persistently high-risk area for wild poliovirus transmission in India: a serological study in Moradabad, Western Uttar Pradesh.	Enterovirus C	viruses
India	Clinical presentation, etiology, and survival in adult acute encephalitis syndrome in rural Central India.	Enterovirus C	viruses
India	Community-based investigation of an outbreak of acute viral conjunctivitis in urban slums.	Enterovirus C	viruses
India	Coxsackie virus A 24 variant as the etiological agent of the acute haemorrhagic conjunctivitis epidemic at Vellore, in 1986.	Enterovirus C	viruses
India	Coxsackievirus A24 variant EH 24/70 and enterovirus type 70 in an epidemic of acute haemorrhagic conjunctivitis--a preliminary report.	Enterovirus C	viruses
India	Cross-sectional serologic assessment of immunity to poliovirus infection in high-risk areas of northern India.	Enterovirus C	viruses
India	Detection & differentiation of Coxsackie A 24 variant isolated from an epidemic of acute haemorrhagic conjunctivitis in north India by RT-PCR using a novel primer pair.	Enterovirus C	viruses
India	Detection of diphtheritic polyneuropathy by acute flaccid paralysis surveillance, India.	Enterovirus C	viruses
India	Gap in the prevalence of neutralising antibodies to polioviruses in antenatal women in southern India.	Enterovirus C	viruses
India	Laboratory investigations of an epidemic of acute haemorrhagic conjunctivitis in Bombay and Poona in 1975.	Enterovirus C	viruses
India	Molecular identification and phylogenetic study of coxsackievirus A24 variant isolated from an outbreak of acute hemorrhagic conjunctivitis in India in 2010.	Enterovirus C	viruses
India	Molecular surveillance of non-polio enterovirus infections in patients with acute gastroenteritis in Western India: 2004-2009.	Enterovirus C	viruses
India	Neurological manifestations of acute haemorrhagic conjunctivitis--a clinical study of 42 patients during 1981 epidemic in Bombay.	Enterovirus C	viruses
India	Notes on an outbreak of poliomyelitis in the Andaman Islands, 1957.	Enterovirus C	viruses
India	Observations on a recent outbreak of poliomyelitis in Allahabad.	Enterovirus C	viruses
India	Outbreak of acute hemorrhagic conjunctivitis in Maharashtra and Gujarat states of India, caused by Coxsackie virus A-24 variant.	Enterovirus C	viruses
India	Outbreak of poliomyelitis due to type 3 poliovirus, northern India, 1999-2000: injections a major contributing factor.	Enterovirus C	viruses
India	Polio epidemic hits Uttar Pradesh.	Enterovirus C	viruses
India	Poliomyelitis in Alleppey town, Kerala.	Enterovirus C	viruses
India	POLIOMYELITIS IN UDAIPUR. A SMALL OUTBREAK IN 1963 AND THE USE OF SABIN VACCINE.	Enterovirus C	viruses
India	Poliomyelitis-related case-fatality ratio in India, 2002-2006.	Enterovirus C	viruses
India	Progress toward poliomyelitis eradication --- India, January 2009-October 2010.	Enterovirus C	viruses
India	Progress toward poliomyelitis eradication---India, January 2010--September 2011.	Enterovirus C	viruses
India	Progress toward poliomyelitis eradication--India, January 2004-May 2005.	Enterovirus C	viruses
India	Progress toward poliomyelitis eradication--India, January 2007-May 2009.	Enterovirus C	viruses
India	Progress towards poliomyelitis eradication in India, 2002.	Enterovirus C	viruses
India	Progress towards poliomyelitis eradication in India, January 2004 to May 2005.	Enterovirus C	viruses
India	Progress towards poliomyelitis eradication in India, January 2005 to June 2006.	Enterovirus C	viruses
India	Progress towards poliomyelitis eradication in India, January 2007-May 2009.	Enterovirus C	viruses
India	Progress towards poliomyelitis eradication, India, 1998.	Enterovirus C	viruses
India	Progress towards poliomyelitis eradication: India, January 2006-September 2007.	Enterovirus C	viruses
India	Spurt in poliomyelitis in Madras.	Enterovirus C	viruses
India	Viruses associated with clinical cases with special reference to poliomyelitis epidemic of 1971 in and around Chandigarh (Northern India).	Enterovirus C	viruses
India	A study of acute febrile encephalopathy with special reference to viral etiology.	Enterovirus D	viruses
India	Acute haemorrhagic conjunctivitis & paralytic illness due to enterovirus 70 in 1984.	Enterovirus D	viruses
India	Acute hemorrhagic conjunctivitis due to enterovirus 70 in India.	Enterovirus D	viruses
India	An epidemic of acute diarrhoea in rural southern India associated with echovirus type 11 infection.	Enterovirus D	viruses
India	An epidemic of acute haemorrhagic conjunctivitis caused by coxsackie A24 variant.	Enterovirus D	viruses
India	An epidemic of viral acute haemorrhagic conjunctivitis in Delhi in 1994.	Enterovirus D	viruses
India	An outbreak of hand, foot and mouth disease in Bhubaneswar, Odisha.	Enterovirus D	viruses
India	Antibody titres to enterovirus type 70 in the 1981 Indian epidemic of acute haemorrhagic conjunctivitis.	Enterovirus D	viruses
India	Community-based investigation of an outbreak of acute viral conjunctivitis in urban slums.	Enterovirus D	viruses
India	Coxsackievirus A24 variant EH 24/70 and enterovirus type 70 in an epidemic of acute haemorrhagic conjunctivitis--a preliminary report.	Enterovirus D	viruses
India	Detection & differentiation of Coxsackie A 24 variant isolated from an epidemic of acute haemorrhagic conjunctivitis in north India by RT-PCR using a novel primer pair.	Enterovirus D	viruses
India	Diversity in the enteric viruses detected in outbreaks of gastroenteritis from Mumbai, Western India.	Enterovirus D	viruses
India	Economic aspects of an epidemic of haemorrhagic conjunctivitis in a rural community.	Enterovirus D	viruses
India	Editorial: 1969 pandemic of conjunctivitis.	Enterovirus D	viruses
India	Epidemic acute conjunctivitis.	Enterovirus D	viruses
India	Epidemiological and virological study of a conjunctivitis epidemic in Delhi in 1975.	Enterovirus D	viruses
India	Epidemiology and etiology of acute encephalitis syndrome in North India.	Enterovirus D	viruses
India	Isolation of a variant of enterovirus 70 from a patient during an epidemic of acute haemorrhagic conjunctivitis in Pune in 1991.	Enterovirus D	viruses
India	Neurological complications following recent epidemic of conjunctivitis in India.	Enterovirus D	viruses
India	Neurological manifestations of acute haemorrhagic conjunctivitis--a clinical study of 42 patients during 1981 epidemic in Bombay.	Enterovirus D	viruses
India	Prevalence of rotavirus infection in children below two years presenting with diarrhea.	Enterovirus D	viruses
India	Recurrence of epidemic conjunctivitis caused by enterovirus-70 in Pune, India.	Enterovirus D	viruses
India	Studies on an outbreak of conjunctivitis in Bombay during 1979.	Enterovirus D	viruses
India	Study of an outbreak of epidemic conjunctivitis in Delhi in 1986.	Enterovirus D	viruses
India	The investigation of a recurrence of an AHC virus epidemic at Lucknow: a serosurvey for AHC virus antibodies before and after the epidemic.	Enterovirus D	viruses
India	Viral aetiology and clinico-epidemiological features of acute encephalitis syndrome in eastern India.	Enterovirus D	viruses
India	Virological studies on the epidemic of conjunctivitis in Calcutta.	Enterovirus D	viruses
India	Heterophile antibody positive infectious mononucleosis.	Epstein Barr virus	viruses
India	High incidence of IgG class of Epstein-Barr virus capsid antibody in Indian patients of lepromatous leprosy.	Epstein Barr virus	viruses
India	Shedding of Epstein-Barr virus and cytomegalovirus from the genital tract of women in a periurban community in Andhra Pradesh, India.	Epstein Barr virus	viruses
India	The seroepidemiology of infection due to Epstein-Barr virus in southern India.	Epstein Barr virus	viruses
India	Isolation of Ganjam virus from a human case of febrile illness: a report of a laboratory infection and serological survey of human sera from three different states of India.	Ganjam virus	viruses
India	Hepatitis G virus infection in India: prevalence and phylogenetic analysis based on 5' non-coding region.	GB virus C	viruses
India	Hepatitis-G virus infection in multi-transfused patients and intravenous drug abusers: New Delhi experience.	GB virus C	viruses
India	HGV-HCV/HBV co-infection in India: A pilot study.	GB virus C	viruses
India	Occurrence & nucleotide sequence analysis of hepatitis G virus in patients with acute viral hepatitis & fulminant hepatitis.	GB virus C	viruses
India	Prevalence of hepatitis GB virus C/hepatitis G virus infection in blood donors in India.	GB virus C	viruses
India	Viral Hepatitis Surveillance - India, 2011-2013.	GB virus C	viruses
India	A pilot study for serological evidence of hantavirus infection in human population in south India.	Hantaan virus	viruses
India	Acute febrile illness caused by hantavirus: serological and molecular evidence from India.	Hantaan virus	viruses
India	Acute undifferentiated febrile illness in adult hospitalized patients: the disease spectrum and diagnostic predictors - an experience from a tertiary care hospital in South India.	Hantaan virus	viruses
India	First evidence of fatal hantavirus nephropathy in India, mimicking leptospirosis.	Hantaan virus	viruses
India	Ocular features of hantavirus infection.	Hantaan virus	viruses
India	Seroepidemiological study on hantavirus infections in India.	Hantaan virus	viruses
India	Seroprevalence of certain bacterial and viral infections among the Irula tribal population of Marakkanam, Tamil Nadu state, India.	Hantaan virus	viruses
India	A Hospital-based Retrospective Study on Frequency and Distribution of Viral Hepatitis.	Hepatitis A virus	viruses
India	A study of Hepatitis A and E virus seropositivity profile amongst young healthy adults in India.	Hepatitis A virus	viruses
India	Aetiology of acute viral hepatitis in Andaman and Nicobar Islands, India.	Hepatitis A virus	viruses
India	An outbreak of infectious hepatitis in Siliguri, 1966.	Hepatitis A virus	viruses
India	An outbreak of infectious hepatitis in village Pundi in Sangli district. An epidemiological report.	Hepatitis A virus	viruses
India	An outbreak of viral hepatitis A in Ibrahimpatnam town of Andhra Pradesh.	Hepatitis A virus	viruses
India	Analysis of serological evidence of different hepatitis viruses in acute viral hepatitis in prisoners in relation to risk factors.	Hepatitis A virus	viruses
India	Diverse pattern of hepatitis A during the outbreak of AVH in Hyderabad 2005: is there a need for evolving newer strategies of vaccination?	Hepatitis A virus	viruses
India	Epidemiological investigations of an outbreak of infectious hepatitis in Ahmedabad city during 1975-76.	Hepatitis A virus	viruses
India	Etiological spectrum of viral hepatitis and prevalence of markers of hepatitis A and B virus infection in north India.	Hepatitis A virus	viruses
India	Hepatitis A epidemic in Kerala state (India) in 1980.	Hepatitis A virus	viruses
India	Hepatitis A in day care centre.	Hepatitis A virus	viruses
India	Hepatotropic viruses as etiological agents of acute liver failure and related-outcomes among children in India: a retrospective hospital-based study.	Hepatitis A virus	viruses
India	Investigating a community-wide outbreak of hepatitis a in India.	Hepatitis A virus	viruses
India	Investigation of a hepatitis A outbreak from Shimla Himachal Pradesh.	Hepatitis A virus	viruses
India	Investigation of a hepatitis A outbreak in children in an urban slum in Vellore, Tamil Nadu, using geographic information systems.	Hepatitis A virus	viruses
India	Large outbreak of hepatitis A in Kerala.	Hepatitis A virus	viruses
India	Molecular characterization of hepatitis A virus from a large outbreak from Kerala, India.	Hepatitis A virus	viruses
India	Molecular characterization of hepatitis A virus strains in a tertiary care health set up in north western India.	Hepatitis A virus	viruses
India	Outbreaks of hepatitis A among children in western India.	Hepatitis A virus	viruses
India	Prevalence and severity of acute viral hepatitis and fulminant hepatitis during pregnancy: a prospective study from north India.	Hepatitis A virus	viruses
India	Prevalence of antibodies to hepatitis A and hepatitis E virus in urban school children in Chennai.	Hepatitis A virus	viruses
India	Prevalence of Hepatitis A virus (HAV) and Hepatitis E virus (HEV) in the patients presenting with acute viral hepatitis.	Hepatitis A virus	viruses
India	Prevalence of hepatitis A virus, hepatitis B virus, hepatitis C virus, hepatitis D virus and hepatitis E virus as causes of acute viral hepatitis in North India: a hospital based study.	Hepatitis A virus	viruses
India	Prevalence of hepatitis E virus infection in West Bengal, India: a hospital-based study.	Hepatitis A virus	viruses
India	Role of hepatitis E and other hepatotropic virus in aetiology of sporadic acute viral hepatitis: a hospital based study from urban Delhi.	Hepatitis A virus	viruses
India	Seroepidemiology of hepatitis A in Delhi.	Hepatitis A virus	viruses
India	Seroepidemiology of hepatitis A in voluntary blood donors from Pune, western India (2002 and 2004-2005).	Hepatitis A virus	viruses
India	Seroepidemiology of hepatitis A infection in India: changing pattern.	Hepatitis A virus	viruses
India	Seroepidemiology of hepatitis A virus infection among school children in Delhi and north Indian patients with chronic liver disease: implications for HAV vaccination.	Hepatitis A virus	viruses
India	Serological study of hepatitis A virus infection amongst the students of a medical college in Delhi & evaluation of the need of vaccination.	Hepatitis A virus	viruses
India	Seroprevalence of hepatitis A virus antibody in Bijapur, Karnataka.	Hepatitis A virus	viruses
India	Seroprevalence of hepatitis A virus in Mumbai, and immunogenicity and safety of hepatitis A vaccine.	Hepatitis A virus	viruses
India	Study of an outbreak of infective hepatitis in hospital staff quarters, Baroda. II. Biochemical aspects.	Hepatitis A virus	viruses
India	Study of an outbreak of infective hepatitis in the hospital staff quarters, Baroda. I. Epidemiological aspects.	Hepatitis A virus	viruses
India	Viral excretion and antibody titers in children infected with hepatitis A virus from an orphanage in western India.	Hepatitis A virus	viruses
India	Viral Hepatitis Surveillance - India, 2011-2013.	Hepatitis A virus	viruses
India	Water borne hepatitis a and hepatitis e in malwa region of punjab, India.	Hepatitis A virus	viruses
India	A cross sectional serological study of the co-infection of hepatitis B virus, hepatitis C virus and human immunodeficiency virus amongst a cohort of IDUs at Delhi.	Hepatitis B virus	viruses
India	A Cross-Sectional Study on Burden of Hepatitis C, Hepatitis B, HIV and Syphilis in Multi-Transfused Thalassemia Major Patients Reporting to a Government Hospital of Central India.	Hepatitis B virus	viruses
India	A Hospital-based Retrospective Study on Frequency and Distribution of Viral Hepatitis.	Hepatitis B virus	viruses
India	A prospective study for prevalence and/or development of transfusion-transmitted infections in multiply transfused thalassemia major patients.	Hepatitis B virus	viruses
India	A severe and explosive outbreak of hepatitis B in a rural population in Sirsa district, Haryana, India: unnecessary therapeutic injections were a major risk factor.	Hepatitis B virus	viruses
India	A study of aetiology of portal hypertension in adults (including the elderly) at a tertiary centre in southern India.	Hepatitis B virus	viruses
India	A Study on the HBV and the HCV Infections in Female Sex Workers and their Co-Infection with HIV.	Hepatitis B virus	viruses
India	Aetiology of acute viral hepatitis in Andaman and Nicobar Islands, India.	Hepatitis B virus	viruses
India	Alarming prevalence of hepatitis-B infection among the Jarawas--a primitive Negrito tribe of Andaman and Nicobar Islands, India.	Hepatitis B virus	viruses
India	An assessment of an HIV prevention intervention among people who inject drugs in the states of Manipur and Nagaland, India.	Hepatitis B virus	viruses
India	An investigation of an outbreak of viral hepatitis B in modasa town, gujarat, India.	Hepatitis B virus	viruses
India	An outbreak of hepatitis B with high mortality in India: association with precore, basal core promoter mutants and improperly sterilized syringes.	Hepatitis B virus	viruses
India	Analysis of serological evidence of different hepatitis viruses in acute viral hepatitis in prisoners in relation to risk factors.	Hepatitis B virus	viruses
India	Blood transfusion transmitted infections in multiple blood transfused patients of Beta thalassaemia.	Hepatitis B virus	viruses
India	Calculating prevalence of hepatitis B in India: using population weights to look for publication bias in conventional meta-analysis.	Hepatitis B virus	viruses
India	Chronic hepatitis in a large Indian hospital.	Hepatitis B virus	viruses
India	Clinical profile, etiology and therapeutic outcome in 324 hepatocellular carcinoma patients at a tertiary care center in India.	Hepatitis B virus	viruses
India	Coinfection by human immunodeficiency virus, hepatitis B virus and hepatitis C virus in injecting drug users.	Hepatitis B virus	viruses
India	Community prevalence of hepatitis B infection and modes of transmission in Tamil Nadu, India.	Hepatitis B virus	viruses
India	Decreasing prevalence of transfusion transmitted infection in Indian scenario.	Hepatitis B virus	viruses
India	Effectiveness of mandatory transmissible diseases screening in Indian blood donors.	Hepatitis B virus	viruses
India	Epidemic hepatitis B caused by commercial human immunoglobulin.	Hepatitis B virus	viruses
India	Epidemic of hepatitis B with high mortality in India: association of fulminant disease with lack of CCL4 and natural killer T cells.	Hepatitis B virus	viruses
India	Epidemiology of hepatitis B virus infection among the tribes of Andaman and Nicobar Islands, India.	Hepatitis B virus	viruses
India	Etiological spectrum of viral hepatitis and prevalence of markers of hepatitis A and B virus infection in north India.	Hepatitis B virus	viruses
India	Evaluation of a programme for prevention of vertical transmission of hepatitis B in a rural block in southern India.	Hepatitis B virus	viruses
India	Genetic analysis of precore/core and partial pol genes in an unprecedented outbreak of fulminant hepatitis B in India.	Hepatitis B virus	viruses
India	HBsAg Positive Patient Characteristics in Hospital and Blood Donation Camps.	Hepatitis B virus	viruses
India	HBsAg seropositivity among multi-transfused thalassemic children.	Hepatitis B virus	viruses
India	Hepatitis B & C among farmers - a seroprevalence study.	Hepatitis B virus	viruses
India	Hepatitis B and C virus--prevalence and prevention in health care workers.	Hepatitis B virus	viruses
India	Hepatitis B and pregnancy: challenges in India.	Hepatitis B virus	viruses
India	Hepatitis B Prevalence during pregnancy.	Hepatitis B virus	viruses
India	Hepatitis B Virus (HBV) Infection in Liver Disease Patients in Mumbai, India with Special Reference to Hepatitis B Surface Antigen (HBsAg) Mutant Detection.	Hepatitis B virus	viruses
India	Hepatitis B virus infection among Indian tribes: need for vaccination program.	Hepatitis B virus	viruses
India	Hepatitis delta virus infection among the tribes of the Andaman and Nicobar Islands, India.	Hepatitis B virus	viruses
India	Hepatitis viruses in heamodialysis patients: an added insult to injury?	Hepatitis B virus	viruses
India	Hepatitis-G virus infection in multi-transfused patients and intravenous drug abusers: New Delhi experience.	Hepatitis B virus	viruses
India	Hepatotropic viruses as etiological agents of acute liver failure and related-outcomes among children in India: a retrospective hospital-based study.	Hepatitis B virus	viruses
India	HGV-HCV/HBV co-infection in India: A pilot study.	Hepatitis B virus	viruses
India	High prevalence of HIV, HIV/hepatitis C virus coinfection, and risk behaviors among injection drug users in Chennai, India: a cause for concern.	Hepatitis B virus	viruses
India	HIV infection among transport workers operating through Siliguri-Guwahati national highway, India.	Hepatitis B virus	viruses
India	HIV, HBV, HCV, and syphilis co-infections among patients attending the STD clinics of district hospitals in Northern India.	Hepatitis B virus	viruses
India	HIV, Hepatitis B and C among people who inject drugs: high prevalence of HIV and Hepatitis C RNA positive infections observed in Delhi, India.	Hepatitis B virus	viruses
India	HIV, hepatitis B and C infection status of the blood donors in a blood bank of a tertiary health care centre of Orissa.	Hepatitis B virus	viruses
India	Human immunodeficiency virus and hepatitis B virus co-infections among tuberculosis patients attending a Model Rural Health Research Unit in Ghatampur, North India.	Hepatitis B virus	viruses
India	Hyperendemic foci of hepatitis B infection in Arunachal Pradesh, India.	Hepatitis B virus	viruses
India	Magnitude and pattern of hepatitis B infection in clinically suspected infectious hepatitis at a tertiary care hospital in urban India.	Hepatitis B virus	viruses
India	Malaria positivity among blood donors: an important index to assess blood safety.	Hepatitis B virus	viruses
India	Molecular epidemiology of hepatitis B virus in primitive tribes of Odisha, eastern India.	Hepatitis B virus	viruses
India	Occult hepatitis B virus infection as a cause of posttransfusion hepatitis in patients with cancers.	Hepatitis B virus	viruses
India	Oral Lichen Planus as an Extra-hepatic Manifestation of Viral Hepatitis-Evaluation in Indian Subpopulation.	Hepatitis B virus	viruses
India	Outbreak of viral hepatitis B in a rural community in India linked to inadequately sterilized needles and syringes.	Hepatitis B virus	viruses
India	Passage from India: an outbreak of hepatitis B linked to a patient who acquired infection from health care overseas.	Hepatitis B virus	viruses
India	Patterns of infections among blood donors in a tertiary care centre: a retrospective study.	Hepatitis B virus	viruses
India	Possible Correlation of Transfusion Transmitted Diseases with Rh type and ABO Blood Group System.	Hepatitis B virus	viruses
India	Prevalence and incidence of sexually transmitted infections among South Indians at increased risk of HIV infection.	Hepatitis B virus	viruses
India	Prevalence and risk factors for unsuspected spontaneous ascitic fluid infection in cirrhotics undergoing therapeutic paracentesis in an outpatient clinic.	Hepatitis B virus	viruses
India	Prevalence and severity of acute viral hepatitis and fulminant hepatitis during pregnancy: a prospective study from north India.	Hepatitis B virus	viruses
India	Prevalence and trends of markers of hepatitis C virus, hepatitis B virus and human immunodeficiency virus in Delhi blood donors: a hospital based study.	Hepatitis B virus	viruses
India	Prevalence of hepatitis A virus, hepatitis B virus, hepatitis C virus, hepatitis D virus and hepatitis E virus as causes of acute viral hepatitis in North India: a hospital based study.	Hepatitis B virus	viruses
India	Prevalence of Hepatitis B and C in the normal population and high risk groups in north Kerala.	Hepatitis B virus	viruses
India	Prevalence of Hepatitis B surface antigen in dental personnel.	Hepatitis B virus	viruses
India	Prevalence of hepatitis B virus and hepatitis C virus among blood donors at a tertiary care hospital in India: a five-year study.	Hepatitis B virus	viruses
India	Prevalence of hepatitis C and hepatitis B virus infection(s) in patients with oral lichen planus.	Hepatitis B virus	viruses
India	Prevalence of hepatitis E virus infection in West Bengal, India: a hospital-based study.	Hepatitis B virus	viruses
India	Prevalence of HIV, Hepatitis B, syphilis, and chlamydia among adults seeking treatment for a mental disorder in southern India.	Hepatitis B virus	viruses
India	Prevalence of human immunodeficiency virus (HIV), hepatitis B virus, and hepatitis C virus in three groups of populations at high risk of HIV infection in Amritsar (Punjab), Northern India.	Hepatitis B virus	viruses
India	Prevalence of markers of transfusion transmissible diseases in voluntary and replacement blood donors.	Hepatitis B virus	viruses
India	Prevalence of Sexually Transmitted Infections (HIV, Hepatitis B, Herpes Simplex Type 2 and Syphilis) Among Asymptomatic Pregnant Women.	Hepatitis B virus	viruses
India	Prevalence of transfusion transmitted infections in blood donors: an Indian experience.	Hepatitis B virus	viruses
India	Prevalence, risk factors and virological profile of chronic hepatitis B virus infection in pregnant women in India.	Hepatitis B virus	viruses
India	Prevention of post-transfusion hepatitis by screening of antibody to hepatitis B core antigen in healthy blood donors.	Hepatitis B virus	viruses
India	Role of hepatitis E and other hepatotropic virus in aetiology of sporadic acute viral hepatitis: a hospital based study from urban Delhi.	Hepatitis B virus	viruses
India	Screening Donated Blood for Transfusion Transmitted Infections by Serology along with NAT and Response Rate to Notification of Reactive Results: An Indian Experience.	Hepatitis B virus	viruses
India	Serological study for sexually transmitted diseases in patients attending STD clinics in Calcutta.	Hepatitis B virus	viruses
India	Seropositivity of hepatitis B, hepatitis C, syphilis, and HIV in antenatal women in India.	Hepatitis B virus	viruses
India	Seroprevalence and risk factors for hepatitis B virus infection among general population in Northern India.	Hepatitis B virus	viruses
India	Seroprevalence and trends in transfusion transmitted infections among blood donors in a university hospital blood bank: a 5 year study.	Hepatitis B virus	viruses
India	Seroprevalence of anti-HCV and hepatitis B surface antigen in HIV infected patients.	Hepatitis B virus	viruses
India	Seroprevalence of certain bacterial and viral infections among the Irula tribal population of Marakkanam, Tamil Nadu state, India.	Hepatitis B virus	viruses
India	Seroprevalence of HCV and its co-infection with HBV and HIV among liver disease patients of South Tamil Nadu.	Hepatitis B virus	viruses
India	Seroprevalence of hepatitis B infection during pregnancy and risk of perinatal transmission.	Hepatitis B virus	viruses
India	Seroprevalence of hepatitis B surface antigen, antibodies to the hepatitis C virus, and human immunodeficiency virus in a hospital-based population in jaipur, rajasthan.	Hepatitis B virus	viruses
India	Seroprevalence of hepatitis B, hepatitis C and human immunodeficiency viruses amongst drug users in Amritsar.	Hepatitis B virus	viruses
India	Seroprevalence of HIV, HBV, HCV and syphilis in blood donors in Southern Haryana.	Hepatitis B virus	viruses
India	Seroprevalence of human immunodeficiency virus, hepatitis B surface antigen, and hepatitis C in substance dependents admitted in a tertiary hospital at Amritsar, India.	Hepatitis B virus	viruses
India	Seroprevalence of sexually transmitted viruses in the tribal population of Central India.	Hepatitis B virus	viruses
India	Seroprevalence of transfusion transmissible infections among blood donors at the blood bank of a Medical College of Kolkata.	Hepatitis B virus	viruses
India	Seroprevalence of transfusion transmissible infections among voluntary blood donors at a tertiary care teaching hospital in rural area of India.	Hepatitis B virus	viruses
India	Sexually transmitted diseases and sexual lifestyles of long-distance truck drivers: a clinico-epidemiologic study in south India.	Hepatitis B virus	viruses
India	Sexually transmitted infections and reproductive tract infections in female sex workers.	Hepatitis B virus	viruses
India	Significant increase in HBV, HCV, HIV and syphilis infections among blood donors in West Bengal, Eastern India 2004-2005: exploratory screening reveals high frequency of occult HBV infection.	Hepatitis B virus	viruses
India	Status of hepatitis B infection - a decade after hepatitis B vaccination of susceptible Nicobarese, an indigenous tribe of Andaman & Nicobar (A&N) islands with high hepatitis B endemicity.	Hepatitis B virus	viruses
India	The emerging HIV epidemic among men who have sex with men in Tamil Nadu, India: geographic diffusion and bisexual concurrency.	Hepatitis B virus	viruses
India	The intersection between sex and drugs: a cross-sectional study among the spouses of injection drug users in Chennai, India.	Hepatitis B virus	viruses
India	The prevalence of hepatitis B virus and hepatitis C virus infection among patients with chronic liver disease in South India.	Hepatitis B virus	viruses
India	The prevalence of markers for hepatitis B and human immunodeficiency viruses, malarial parasites and microfilaria in blood donors in a large hospital in south India.	Hepatitis B virus	viruses
India	The prevalence of the hepatitis B core antibody and the occult hepatitis B infection among voluntary blood donors in chennai, India.	Hepatitis B virus	viruses
India	The Prevalence of Transfusion Transmitted Infections in ABO Blood Groups and Rh Type System.	Hepatitis B virus	viruses
India	The risk of HIV and HCV infections among injection drug users in northeast India.	Hepatitis B virus	viruses
India	Transfusion transmittable infections - Seroprevalence among blood donors in a tertiary care hospital of Delhi.	Hepatitis B virus	viruses
India	Trend in seroprevalence of Hepatitis B virus infection among blood donors of coastal Karnataka, India.	Hepatitis B virus	viruses
India	Trends of transfusion transmissible diseases among blood donors at uttarakhand, India.	Hepatitis B virus	viruses
India	Unique hepatitis B virus subgenotype in a primitive tribal community in eastern India.	Hepatitis B virus	viruses
India	Unsafe injection practices: a potential weapon for the outbreak of blood borne viruses in the community.	Hepatitis B virus	viruses
India	Viral Hepatitis Surveillance - India, 2011-2013.	Hepatitis B virus	viruses
India	A cross sectional serological study of the co-infection of hepatitis B virus, hepatitis C virus and human immunodeficiency virus amongst a cohort of IDUs at Delhi.	Hepatitis C virus	viruses
India	A Cross-Sectional Study on Burden of Hepatitis C, Hepatitis B, HIV and Syphilis in Multi-Transfused Thalassemia Major Patients Reporting to a Government Hospital of Central India.	Hepatitis C virus	viruses
India	A Hospital-based Retrospective Study on Frequency and Distribution of Viral Hepatitis.	Hepatitis C virus	viruses
India	A prospective study for prevalence and/or development of transfusion-transmitted infections in multiply transfused thalassemia major patients.	Hepatitis C virus	viruses
India	A severe and explosive outbreak of hepatitis B in a rural population in Sirsa district, Haryana, India: unnecessary therapeutic injections were a major risk factor.	Hepatitis C virus	viruses
India	A Study on the HBV and the HCV Infections in Female Sex Workers and their Co-Infection with HIV.	Hepatitis C virus	viruses
India	Alarming epidemics of human immunodeficiency virus and hepatitis C virus among injection drug users in the northwestern bordering state of Punjab, India: prevalence and correlates.	Hepatitis C virus	viruses
India	An assessment of an HIV prevention intervention among people who inject drugs in the states of Manipur and Nagaland, India.	Hepatitis C virus	viruses
India	Analysis of serological evidence of different hepatitis viruses in acute viral hepatitis in prisoners in relation to risk factors.	Hepatitis C virus	viruses
India	Blood transfusion transmitted infections in multiple blood transfused patients of Beta thalassaemia.	Hepatitis C virus	viruses
India	Burden of hepatitis C virus disease and access to hepatitis C virus services in people who inject drugs in India: a cross-sectional study.	Hepatitis C virus	viruses
India	Chronic hepatitis in a large Indian hospital.	Hepatitis C virus	viruses
India	Clinical profile, etiology and therapeutic outcome in 324 hepatocellular carcinoma patients at a tertiary care center in India.	Hepatitis C virus	viruses
India	Coinfection by human immunodeficiency virus, hepatitis B virus and hepatitis C virus in injecting drug users.	Hepatitis C virus	viruses
India	Decreasing prevalence of transfusion transmitted infection in Indian scenario.	Hepatitis C virus	viruses
India	Effectiveness of mandatory transmissible diseases screening in Indian blood donors.	Hepatitis C virus	viruses
India	Epidemiology of hepatitis C virus infection & liver disease among injection drug users (IDUs) in Chennai, India.	Hepatitis C virus	viruses
India	Etiological role of hepatitis E virus in sporadic fulminant hepatitis.	Hepatitis C virus	viruses
India	Frequency of hepatitis C in asymptomatic patients in District Headquarters Hospital Kotli, Azad Kashmir.	Hepatitis C virus	viruses
India	HCV and pregnancy: prevalence, risk factors, and pregnancy outcome in north Indian population: a case-control study.	Hepatitis C virus	viruses
India	Hepatitis B & C among farmers - a seroprevalence study.	Hepatitis C virus	viruses
India	Hepatitis B and C virus--prevalence and prevention in health care workers.	Hepatitis C virus	viruses
India	Hepatitis C virus infection among patients with non-Hodgkin's lymphoma in northern India.	Hepatitis C virus	viruses
India	Hepatitis C virus infection in patients with oral lichen planus.	Hepatitis C virus	viruses
India	Hepatitis C, a silent threat to the community of Haryana, India: a community-based study.	Hepatitis C virus	viruses
India	Hepatitis viruses in heamodialysis patients: an added insult to injury?	Hepatitis C virus	viruses
India	Hepatitis-G virus infection in multi-transfused patients and intravenous drug abusers: New Delhi experience.	Hepatitis C virus	viruses
India	HGV-HCV/HBV co-infection in India: A pilot study.	Hepatitis C virus	viruses
India	High prevalence of HIV, HIV/hepatitis C virus coinfection, and risk behaviors among injection drug users in Chennai, India: a cause for concern.	Hepatitis C virus	viruses
India	HIV, HBV, HCV, and syphilis co-infections among patients attending the STD clinics of district hospitals in Northern India.	Hepatitis C virus	viruses
India	HIV, Hepatitis B and C among people who inject drugs: high prevalence of HIV and Hepatitis C RNA positive infections observed in Delhi, India.	Hepatitis C virus	viruses
India	HIV, hepatitis B and C infection status of the blood donors in a blood bank of a tertiary health care centre of Orissa.	Hepatitis C virus	viruses
India	Human immunodeficiency virus and hepatitis B virus co-infections among tuberculosis patients attending a Model Rural Health Research Unit in Ghatampur, North India.	Hepatitis C virus	viruses
India	Injecting and sexual risk behaviours, sexually transmitted infections and HIV prevalence in injecting drug users in three states in India.	Hepatitis C virus	viruses
India	Low incidences of human immunodeficiency virus and hepatitis C virus infection and declining risk behaviors in a cohort of injection drug users in Chennai, India.	Hepatitis C virus	viruses
India	Malaria positivity among blood donors: an important index to assess blood safety.	Hepatitis C virus	viruses
India	New insights into hepatitis C virus infection in the tribal-dominant part of Northeast India.	Hepatitis C virus	viruses
India	Oral Lichen Planus as an Extra-hepatic Manifestation of Viral Hepatitis-Evaluation in Indian Subpopulation.	Hepatitis C virus	viruses
India	Patterns of infections among blood donors in a tertiary care centre: a retrospective study.	Hepatitis C virus	viruses
India	Perinatal transmission of hepatitis C virus in northern India.	Hepatitis C virus	viruses
India	Possible Correlation of Transfusion Transmitted Diseases with Rh type and ABO Blood Group System.	Hepatitis C virus	viruses
India	Prevalence & risk factors for hepatitis C virus among pregnant women.	Hepatitis C virus	viruses
India	Prevalence & significance of hepatitis C virus (HCV) seropositivity in blood donors.	Hepatitis C virus	viruses
India	Prevalence and associations of hepatitis C viremia in hemodialysis patients at a tertiary care hospital.	Hepatitis C virus	viruses
India	Prevalence and geographic distribution of Hepatitis C Virus genotypes in Indian patient cohort.	Hepatitis C virus	viruses
India	Prevalence and risk factors for unsuspected spontaneous ascitic fluid infection in cirrhotics undergoing therapeutic paracentesis in an outpatient clinic.	Hepatitis C virus	viruses
India	Prevalence and severity of acute viral hepatitis and fulminant hepatitis during pregnancy: a prospective study from north India.	Hepatitis C virus	viruses
India	Prevalence and trends of markers of hepatitis C virus, hepatitis B virus and human immunodeficiency virus in Delhi blood donors: a hospital based study.	Hepatitis C virus	viruses
India	Prevalence of antibodies to hepatitis C virus in voluntary blood donors: are women better donors?	Hepatitis C virus	viruses
India	Prevalence of HCV infection in patients on haemodialysis: survey by antibody and core antigen detection.	Hepatitis C virus	viruses
India	Prevalence of hepatitis A virus, hepatitis B virus, hepatitis C virus, hepatitis D virus and hepatitis E virus as causes of acute viral hepatitis in North India: a hospital based study.	Hepatitis C virus	viruses
India	Prevalence of Hepatitis B and C in the normal population and high risk groups in north Kerala.	Hepatitis C virus	viruses
India	Prevalence of hepatitis B virus and hepatitis C virus among blood donors at a tertiary care hospital in India: a five-year study.	Hepatitis C virus	viruses
India	Prevalence of hepatitis C and hepatitis B virus infection(s) in patients with oral lichen planus.	Hepatitis C virus	viruses
India	Prevalence of hepatitis C virus in a selected geographical area of northern India: a population based survey.	Hepatitis C virus	viruses
India	Prevalence of hepatitis E virus infection in West Bengal, India: a hospital-based study.	Hepatitis C virus	viruses
India	Prevalence of human immunodeficiency virus (HIV), hepatitis B virus, and hepatitis C virus in three groups of populations at high risk of HIV infection in Amritsar (Punjab), Northern India.	Hepatitis C virus	viruses
India	Prevalence of markers of transfusion transmissible diseases in voluntary and replacement blood donors.	Hepatitis C virus	viruses
India	Prevalence of transfusion transmitted infections in blood donors: an Indian experience.	Hepatitis C virus	viruses
India	Profile of hepatocellular carcinoma in a tertiary care hospital in Punjab in northern India.	Hepatitis C virus	viruses
India	Relationship between lichen planus and hepatitis C virus.	Hepatitis C virus	viruses
India	Risk of hepatitis C infection among injection drug users in Mizoram, India.	Hepatitis C virus	viruses
India	Role of hepatitis E and other hepatotropic virus in aetiology of sporadic acute viral hepatitis: a hospital based study from urban Delhi.	Hepatitis C virus	viruses
India	Screening Donated Blood for Transfusion Transmitted Infections by Serology along with NAT and Response Rate to Notification of Reactive Results: An Indian Experience.	Hepatitis C virus	viruses
India	Serial follow-up of repeat voluntary blood donors reactive for anti-HCV ELISA.	Hepatitis C virus	viruses
India	Seropositivity of hepatitis B, hepatitis C, syphilis, and HIV in antenatal women in India.	Hepatitis C virus	viruses
India	Seroprevalence and trends in transfusion transmitted infections among blood donors in a university hospital blood bank: a 5 year study.	Hepatitis C virus	viruses
India	Seroprevalence of anti-HCV and hepatitis B surface antigen in HIV infected patients.	Hepatitis C virus	viruses
India	Seroprevalence of anti-hepatitis C virus (anti-HCV) antibody and HCV-related risk in injecting drug users in northern India: comparison with non-injecting drug users.	Hepatitis C virus	viruses
India	Seroprevalence of HCV and its co-infection with HBV and HIV among liver disease patients of South Tamil Nadu.	Hepatitis C virus	viruses
India	Seroprevalence of hepatitis B surface antigen, antibodies to the hepatitis C virus, and human immunodeficiency virus in a hospital-based population in jaipur, rajasthan.	Hepatitis C virus	viruses
India	Seroprevalence of hepatitis B, hepatitis C and human immunodeficiency viruses amongst drug users in Amritsar.	Hepatitis C virus	viruses
India	Seroprevalence of hepatitis C antibodies in healthy blood donors--a prospective study.	Hepatitis C virus	viruses
India	Seroprevalence of hepatitis C infection in type 2 diabetes mellitus.	Hepatitis C virus	viruses
India	Seroprevalence of Hepatitis C virus in a hospital based general population in south India.	Hepatitis C virus	viruses
India	Seroprevalence of HIV, HBV, HCV and syphilis in blood donors in Southern Haryana.	Hepatitis C virus	viruses
India	Seroprevalence of human immunodeficiency virus, hepatitis B surface antigen, and hepatitis C in substance dependents admitted in a tertiary hospital at Amritsar, India.	Hepatitis C virus	viruses
India	Seroprevalence of sexually transmitted viruses in the tribal population of Central India.	Hepatitis C virus	viruses
India	Seroprevalence of transfusion transmissible infections among blood donors at the blood bank of a Medical College of Kolkata.	Hepatitis C virus	viruses
India	Seroprevalence of transfusion transmissible infections among voluntary blood donors at a tertiary care teaching hospital in rural area of India.	Hepatitis C virus	viruses
India	Significant increase in HBV, HCV, HIV and syphilis infections among blood donors in West Bengal, Eastern India 2004-2005: exploratory screening reveals high frequency of occult HBV infection.	Hepatitis C virus	viruses
India	The intersection between sex and drugs: a cross-sectional study among the spouses of injection drug users in Chennai, India.	Hepatitis C virus	viruses
India	The prevalence of hepatitis B virus and hepatitis C virus infection among patients with chronic liver disease in South India.	Hepatitis C virus	viruses
India	The Prevalence of Transfusion Transmitted Infections in ABO Blood Groups and Rh Type System.	Hepatitis C virus	viruses
India	The risk of HIV and HCV infections among injection drug users in northeast India.	Hepatitis C virus	viruses
India	Transfusion transmittable infections - Seroprevalence among blood donors in a tertiary care hospital of Delhi.	Hepatitis C virus	viruses
India	Trends of transfusion transmissible diseases among blood donors at uttarakhand, India.	Hepatitis C virus	viruses
India	Viral Hepatitis Surveillance - India, 2011-2013.	Hepatitis C virus	viruses
India	An epidemic of hepatitis D in the foothills of the Himalayas in south Kashmir.	Hepatitis D virus	viruses
India	An investigation of an outbreak of viral hepatitis B in modasa town, gujarat, India.	Hepatitis D virus	viruses
India	An outbreak of hepatitis B with high mortality in India: association with precore, basal core promoter mutants and improperly sterilized syringes.	Hepatitis D virus	viruses
India	Chronic hepatitis in a large Indian hospital.	Hepatitis D virus	viruses
India	Epidemic of hepatitis B with high mortality in India: association of fulminant disease with lack of CCL4 and natural killer T cells.	Hepatitis D virus	viruses
India	Genetic analysis of precore/core and partial pol genes in an unprecedented outbreak of fulminant hepatitis B in India.	Hepatitis D virus	viruses
India	Hepatitis delta virus infection among the tribes of the Andaman and Nicobar Islands, India.	Hepatitis D virus	viruses
India	Outbreak of viral hepatitis B in a rural community in India linked to inadequately sterilized needles and syringes.	Hepatitis D virus	viruses
India	Prevalence of hepatitis A virus, hepatitis B virus, hepatitis C virus, hepatitis D virus and hepatitis E virus as causes of acute viral hepatitis in North India: a hospital based study.	Hepatitis D virus	viruses
India	Prevalence of hepatitis D virus infection among hepatitis B virus-infected individuals in India.	Hepatitis D virus	viruses
India	Seroprevalence of HCV and its co-infection with HBV and HIV among liver disease patients of South Tamil Nadu.	Hepatitis D virus	viruses
India	Seroprevalence of hepatitis D virus in patients with hepatitis B virus-related liver diseases.	Hepatitis D virus	viruses
India	Seroprevalence of hepatitis delta virus infection among subjects with underlying hepatic diseases in Chennai, southern India.	Hepatitis D virus	viruses
India	Unsafe injection practices: a potential weapon for the outbreak of blood borne viruses in the community.	Hepatitis D virus	viruses
India	[Hepatitis E in tourists to India].	Hepatitis E virus	viruses
India	[Prevalence of antibodies against hepatitis E virus among students from India living in Bialystok, Poland].	Hepatitis E virus	viruses
India	A hepatitis E outbreak caused by a temporary interruption in a municipal water treatment system, Baripada, Orissa, India, 2004.	Hepatitis E virus	viruses
India	A hospital based study of hepatitis E by serology.	Hepatitis E virus	viruses
India	A Hospital-based Retrospective Study on Frequency and Distribution of Viral Hepatitis.	Hepatitis E virus	viruses
India	A large waterborne viral hepatitis E epidemic in Kanpur, India.	Hepatitis E virus	viruses
India	A sero-epidemiologic study of a water-borne epidemic of viral hepatitis in Kolhapur City, India.	Hepatitis E virus	viruses
India	A study of aetiology of portal hypertension in adults (including the elderly) at a tertiary centre in southern India.	Hepatitis E virus	viruses
India	A study of Hepatitis A and E virus seropositivity profile amongst young healthy adults in India.	Hepatitis E virus	viruses
India	Aetiology of acute viral hepatitis in Andaman and Nicobar Islands, India.	Hepatitis E virus	viruses
India	An epidemic of non-A, non-B hepatitis in south Delhi: epidemiological studies and transmission of the disease to rhesus monkeys.	Hepatitis E virus	viruses
India	An institutional outbreak of hepatitis E--reported first time from Calcutta city.	Hepatitis E virus	viruses
India	An investigation of an outbreak of viral hepatitis in a residential area of Delhi.	Hepatitis E virus	viruses
India	An outbreak of hepatitis E tracked to a spring in the foothills of the Himalayas, India, 2005.	Hepatitis E virus	viruses
India	An outbreak of viral hepatitis E: role of community practices.	Hepatitis E virus	viruses
India	An outbreak of viral hepatitis in Jodhpur city of Rajasthan.	Hepatitis E virus	viruses
India	Analysis of serological evidence of different hepatitis viruses in acute viral hepatitis in prisoners in relation to risk factors.	Hepatitis E virus	viruses
India	Characterization of hepatitis E virus from sporadic hepatitis cases and sewage samples from Vellore, south India.	Hepatitis E virus	viruses
India	Contribution of hepatitis E virus in acute sporadic hepatitis in north western India.	Hepatitis E virus	viruses
India	Detailed investigation of ongoing subclinical hepatitis E virus infections; occurring in outbreak settings of North India.	Hepatitis E virus	viruses
India	Discovery of hepatitis E: the epidemic non-A, non-B hepatitis 30 years down the memory lane.	Hepatitis E virus	viruses
India	Epidemic hepatitis E: serological evidence for lack of intrafamilial spread.	Hepatitis E virus	viruses
India	Epidemiological investigation of the jaundice outbreak in lalkuan, nainital district, uttarakhand.	Hepatitis E virus	viruses
India	Etiological role of hepatitis E virus in sporadic fulminant hepatitis.	Hepatitis E virus	viruses
India	Genetic variability of hepatitis E virus within and between three epidemics in India.	Hepatitis E virus	viruses
India	Hepatitis E epidemic with bimodal peak in a town of north India.	Hepatitis E virus	viruses
India	Hepatitis E infection in children: study of an outbreak.	Hepatitis E virus	viruses
India	Hepatitis E seroprevalence among blood donors: A pilot study from Western India.	Hepatitis E virus	viruses
India	Hepatitis E virus antigen detection as an early diagnostic marker: report from India.	Hepatitis E virus	viruses
India	Hepatitis E virus infections in swine and swine handlers in Vellore, Southern India.	Hepatitis E virus	viruses
India	Hepatitis E virus: epidemiological, clinical and serological studies of north Indian epidemic.	Hepatitis E virus	viruses
India	Hepatitis E virus: the cause of a waterbourne hepatitis outbreak.	Hepatitis E virus	viruses
India	Hepatitis E: intrafamilial transmission versus waterborne spread.	Hepatitis E virus	viruses
India	Investigation of an epidemic of Hepatitis E in Nellore in south India.	Hepatitis E virus	viruses
India	Investigation of viral hepatitis E outbreak in a town in Haryana.	Hepatitis E virus	viruses
India	Molecular detection and sequence analysis of hepatitis E virus in patients with viral hepatitis from North India.	Hepatitis E virus	viruses
India	Outbreak of acute viral hepatitis due to hepatitis E virus in Hyderabad.	Hepatitis E virus	viruses
India	Outbreak of waterborne hepatitis E in Hyderabad, India, 2005.	Hepatitis E virus	viruses
India	Outcome of hepatitis E virus infection in Indian pregnant women admitted to a tertiary care hospital.	Hepatitis E virus	viruses
India	Prevalence and severity of acute viral hepatitis and fulminant hepatitis during pregnancy: a prospective study from north India.	Hepatitis E virus	viruses
India	Prevalence of antibodies to hepatitis A and hepatitis E virus in urban school children in Chennai.	Hepatitis E virus	viruses
India	Prevalence of Hepatitis A virus (HAV) and Hepatitis E virus (HEV) in the patients presenting with acute viral hepatitis.	Hepatitis E virus	viruses
India	Prevalence of hepatitis A virus, hepatitis B virus, hepatitis C virus, hepatitis D virus and hepatitis E virus as causes of acute viral hepatitis in North India: a hospital based study.	Hepatitis E virus	viruses
India	Prevalence of hepatitis E virus infection in West Bengal, India: a hospital-based study.	Hepatitis E virus	viruses
India	Role of hepatitis E and other hepatotropic virus in aetiology of sporadic acute viral hepatitis: a hospital based study from urban Delhi.	Hepatitis E virus	viruses
India	Role of hepatitis E virus antigen in confirming active viral replication in patients with acute viral hepatitis E infection.	Hepatitis E virus	viruses
India	Role of travel as a risk factor for hepatitis E virus infection in a disease-endemic area.	Hepatitis E virus	viruses
India	Routes of transmission in the hepatitis E epidemic of Saharanpur.	Hepatitis E virus	viruses
India	Seroepidemiology and role of polymerase chain reaction to detect viremia in an epidemic of hepatitis E in Western India.	Hepatitis E virus	viruses
India	Serological diagnosis of jaundice epidemics in India.	Hepatitis E virus	viruses
India	Seroprevalence of Hepatitis C virus in a hospital based general population in south India.	Hepatitis E virus	viruses
India	Seroprevalence of hepatitis E virus among United Nations Mission in Haiti (UNMIH) peacekeepers, 1995.	Hepatitis E virus	viruses
India	Seroprevalence of IgG antibodies to hepatitis E in urban and rural southern India.	Hepatitis E virus	viruses
India	Seroprevalence of subclinical HEV infection in pregnant women from north India: a hospital based study.	Hepatitis E virus	viruses
India	The incidence of sporadic viral hepatitis in North India: a preliminary study.	Hepatitis E virus	viruses
India	The prevalence of hepatitis B virus and hepatitis C virus infection among patients with chronic liver disease in South India.	Hepatitis E virus	viruses
India	Viral Hepatitis Surveillance - India, 2011-2013.	Hepatitis E virus	viruses
India	Virological investigation of a hepatitis E epidemic in North India.	Hepatitis E virus	viruses
India	Water borne hepatitis a and hepatitis e in malwa region of punjab, India.	Hepatitis E virus	viruses
India	A clinico-epidemiological study of ulcerative sexually transmitted diseases with human immunodeficiency virus status.	Herpes simplex virus 2	viruses
India	A study on the present scenario of STD management in an urban clinic in Kolkata.	Herpes simplex virus 2	viruses
India	Alarming epidemics of human immunodeficiency virus and hepatitis C virus among injection drug users in the northwestern bordering state of Punjab, India: prevalence and correlates.	Herpes simplex virus 2	viruses
India	Epidemiology and etiology of acute encephalitis syndrome in North India.	Herpes simplex virus 2	viruses
India	Etiology and determinants of sexually transmitted infections in Karnataka state, south India.	Herpes simplex virus 2	viruses
India	Genital ulcer disease in India: etiologies and performance of current syndrome guidelines.	Herpes simplex virus 2	viruses
India	Infectious aetiology of congenital cataract based on TORCHES screening in a tertiary eye hospital in Chennai, Tamil Nadu, India.	Herpes simplex virus 2	viruses
India	Prevalence and incidence of sexually transmitted infections among South Indians at increased risk of HIV infection.	Herpes simplex virus 2	viruses
India	Prevalence of Serum Antibodies to TORCH Infection in and Around Varanasi, Northern India.	Herpes simplex virus 2	viruses
India	Prevalence of specific IGM due to toxoplasma, rubella, CMV and c.trachomatis infections during pregnancy.	Herpes simplex virus 2	viruses
India	Screening for TORCH infections in pregnant women: a report from Delhi.	Herpes simplex virus 2	viruses
India	Seroprevalence of torch infection in bad obstetric history.	Herpes simplex virus 2	viruses
India	Seroprevalence of TORCH infections in antenatal and HIV positive patient populations.	Herpes simplex virus 2	viruses
India	Sexually transmitted infections and sexual practices in injection drug users and their regular sex partners in Chennai, India.	Herpes simplex virus 2	viruses
India	Syndromic management of vaginal discharge among women in a reproductive health clinic in India.	Herpes simplex virus 2	viruses
India	Viral aetiology and clinico-epidemiological features of acute encephalitis syndrome in eastern India.	Herpes simplex virus 2	viruses
India	A clinico-epidemiological study of ulcerative sexually transmitted diseases with human immunodeficiency virus status.	HIV 1	viruses
India	A cross sectional serological study of the co-infection of hepatitis B virus, hepatitis C virus and human immunodeficiency virus amongst a cohort of IDUs at Delhi.	HIV 1	viruses
India	A Cross-Sectional Study on Burden of Hepatitis C, Hepatitis B, HIV and Syphilis in Multi-Transfused Thalassemia Major Patients Reporting to a Government Hospital of Central India.	HIV 1	viruses
India	A prospective study for prevalence and/or development of transfusion-transmitted infections in multiply transfused thalassemia major patients.	HIV 1	viruses
India	A Study on the HBV and the HCV Infections in Female Sex Workers and their Co-Infection with HIV.	HIV 1	viruses
India	Alarming epidemics of human immunodeficiency virus and hepatitis C virus among injection drug users in the northwestern bordering state of Punjab, India: prevalence and correlates.	HIV 1	viruses
India	An assessment of an HIV prevention intervention among people who inject drugs in the states of Manipur and Nagaland, India.	HIV 1	viruses
India	An exploration of elevated HIV and STI risk among male sex workers from India.	HIV 1	viruses
India	Assessment of the scale, coverage and outcomes of the Avahan HIV prevention program for female sex workers in Tamil Nadu, India: is there evidence of an effect?	HIV 1	viruses
India	Bisexuality, sexual risk taking, and HIV prevalence among men who have sex with men accessing voluntary counseling and testing services in Mumbai, India.	HIV 1	viruses
India	Blood transfusion transmitted infections in multiple blood transfused patients of Beta thalassaemia.	HIV 1	viruses
India	Burden and Correlates of HIV among Men Who Have Sex with Men in West Bengal, India: Analysis of Sentinel Surveillance Data.	HIV 1	viruses
India	Burden and Correlates of HIV Risk among Men Who Have Sex with Men in Nagaland, India: Analysis of Sentinel Surveillance Data.	HIV 1	viruses
India	Changes in HIV and syphilis prevalence among female sex workers from three serial cross-sectional surveys in Karnataka state, South India.	HIV 1	viruses
India	Changes in risk behaviours and prevalence of sexually transmitted infections following HIV preventive interventions among female sex workers in five districts in Karnataka state, south India.	HIV 1	viruses
India	Changing trends in sexually transmitted diseases in North Eastern India.	HIV 1	viruses
India	Clinical and demographic trends in a sexually transmitted infection clinic in Mumbai (1994-2006): an epidemiologic analysis.	HIV 1	viruses
India	Co-infection of herpes simplex virus (HSV) with human immunodeficiency virus (HIV) in women with reproductive tract infections (RTI).	HIV 1	viruses
India	Coinfection by human immunodeficiency virus, hepatitis B virus and hepatitis C virus in injecting drug users.	HIV 1	viruses
India	Community prevalence of antibodies to human immunodeficiency virus in rural and urban Vellore, Tamil Nadu.	HIV 1	viruses
India	Community-based study on seroprevalence of herpes simplex virus type 2 infection in New Delhi.	HIV 1	viruses
India	Condom use and prevalence of syphilis and HIV among female sex workers in Andhra Pradesh, India - following a large-scale HIV prevention intervention.	HIV 1	viruses
India	Contraceptive practices, sexual and reproductive health needs of HIV-positive and negative female sex workers in Goa, India.	HIV 1	viruses
India	Declining HIV prevalence among women attending antenatal care in Pune, India.	HIV 1	viruses
India	Decreasing prevalence of transfusion transmitted infection in Indian scenario.	HIV 1	viruses
India	Demographic changes and trends in risk behaviours, HIV and other sexually transmitted infections among female sex workers in Bangalore, India involved in a focused HIV preventive intervention.	HIV 1	viruses
India	Effectiveness of mandatory transmissible diseases screening in Indian blood donors.	HIV 1	viruses
India	Etiology and determinants of sexually transmitted infections in Karnataka state, south India.	HIV 1	viruses
India	Factors associated with HIV among female sex workers in a high HIV prevalent state of India.	HIV 1	viruses
India	General hygiene, sexual risk behaviour and HIV prevalence in truck drivers from Andhra Pradesh, South India: implications for prevention interventions.	HIV 1	viruses
India	Genetic Characterization of HIV-1 Strains Among the Injecting Drug Users in Nagaland, India.	HIV 1	viruses
India	Heading towards the Safer Highways: an assessment of the Avahan prevention programme among long distance truck drivers in India.	HIV 1	viruses
India	Hepatitis viruses in heamodialysis patients: an added insult to injury?	HIV 1	viruses
India	Heterogeneity of the HIV epidemic in the general population of Karnataka state, south India.	HIV 1	viruses
India	High HIV prevalence and incidence among MSM across 12 cities in India.	HIV 1	viruses
India	High prevalence of HIV, HIV/hepatitis C virus coinfection, and risk behaviors among injection drug users in Chennai, India: a cause for concern.	HIV 1	viruses
India	HIV and malaria co-infection in Mumbai, western India.	HIV 1	viruses
India	HIV and STI prevalence and determinants among male migrant workers in India.	HIV 1	viruses
India	HIV counseling and testing in a tertiary care hospital in Ganjam district, Odisha, India.	HIV 1	viruses
India	HIV infection among transport workers operating through Siliguri-Guwahati national highway, India.	HIV 1	viruses
India	Hiv infection in patients of sexually transmitted disease.	HIV 1	viruses
India	HIV, HBV, HCV, and syphilis co-infections among patients attending the STD clinics of district hospitals in Northern India.	HIV 1	viruses
India	HIV, Hepatitis B and C among people who inject drugs: high prevalence of HIV and Hepatitis C RNA positive infections observed in Delhi, India.	HIV 1	viruses
India	HIV, hepatitis B and C infection status of the blood donors in a blood bank of a tertiary health care centre of Orissa.	HIV 1	viruses
India	HIV, HSV-2 and syphilis among married couples in India: patterns of discordance and concordance.	HIV 1	viruses
India	HIV, sexually transmitted infections and sexual behaviour of male clients of female sex workers in Andhra Pradesh, Tamil Nadu and Maharashtra, India: results of a cross-sectional survey.	HIV 1	viruses
India	Human immunodeficiency virus and hepatitis B virus co-infections among tuberculosis patients attending a Model Rural Health Research Unit in Ghatampur, North India.	HIV 1	viruses
India	Human immunodeficiency virus seroprevalence among patients attending a sexually transmitted disease clinic in West Bengal, India.	HIV 1	viruses
India	Increasing condom use and declining STI prevalence in high-risk MSM and TGs: evaluation of a large-scale prevention program in Tamil Nadu, India.	HIV 1	viruses
India	Increasing trend of HIV seropositivity among commercial sex workers attending the Voluntary and Confidential Counseling and Testing Centre in Manipur, India.	HIV 1	viruses
India	Injecting and sexual risk behaviours, sexually transmitted infections and HIV prevalence in injecting drug users in three states in India.	HIV 1	viruses
India	Is the human immunodeficiency virus (HIV) epidemic slowing down in India?	HIV 1	viruses
India	Low incidences of human immunodeficiency virus and hepatitis C virus infection and declining risk behaviors in a cohort of injection drug users in Chennai, India.	HIV 1	viruses
India	Lower Genital Tract Infections in HIV-Infected Women: Can We Afford to Miss?	HIV 1	viruses
India	Malaria positivity among blood donors: an important index to assess blood safety.	HIV 1	viruses
India	Male sex workers: are we ignoring a risk group in Mumbai, India?	HIV 1	viruses
India	Nontobacco substance use, sexual abuse, HIV, and sexually transmitted infection among street children in Kolkata, India.	HIV 1	viruses
India	Patterns of infections among blood donors in a tertiary care centre: a retrospective study.	HIV 1	viruses
India	Population-based seroprevalence of HSV-2 and syphilis in Andhra Pradesh state of India.	HIV 1	viruses
India	Prevalence and determinants of HIV infection in South India: a heterogeneous, rural epidemic.	HIV 1	viruses
India	Prevalence and incidence of sexually transmitted infections among South Indians at increased risk of HIV infection.	HIV 1	viruses
India	Prevalence and risk factors associated with sexually transmitted diseases (STDs) in Sikkim.	HIV 1	viruses
India	Prevalence and trends of markers of hepatitis C virus, hepatitis B virus and human immunodeficiency virus in Delhi blood donors: a hospital based study.	HIV 1	viruses
India	Prevalence of hepatitis B virus and hepatitis C virus among blood donors at a tertiary care hospital in India: a five-year study.	HIV 1	viruses
India	Prevalence of HIV and sexually transmitted infections among clients of female sex workers in Karnataka, India: a cross-sectional study.	HIV 1	viruses
India	Prevalence of HIV and syphilis in patients attending sexually transmitted infections (STI) clinic in an urban slum.	HIV 1	viruses
India	Prevalence of HIV, Hepatitis B, syphilis, and chlamydia among adults seeking treatment for a mental disorder in southern India.	HIV 1	viruses
India	Prevalence of human immunodeficiency virus (HIV), hepatitis B virus, and hepatitis C virus in three groups of populations at high risk of HIV infection in Amritsar (Punjab), Northern India.	HIV 1	viruses
India	Prevalence of Sexually Transmitted Infections (HIV, Hepatitis B, Herpes Simplex Type 2 and Syphilis) Among Asymptomatic Pregnant Women.	HIV 1	viruses
India	Prevalence of sexually transmitted infections and performance of STI syndromes against aetiological diagnosis, in female sex workers of red light area in Surat, India.	HIV 1	viruses
India	Prevalence of transfusion transmitted infections in blood donors: an Indian experience.	HIV 1	viruses
India	Risk factors for HIV infection in injection drug users and evidence for onward transmission of HIV to their sexual partners in Chennai, India.	HIV 1	viruses
India	Risk factors of herpes simplex virus type 2 among STD clinic attenders in Delhi, India.	HIV 1	viruses
India	Screening Donated Blood for Transfusion Transmitted Infections by Serology along with NAT and Response Rate to Notification of Reactive Results: An Indian Experience.	HIV 1	viruses
India	Sero-prevalence of viral co-infections in HIV infected children of Northern India.	HIV 1	viruses
India	Serological study for sexually transmitted diseases in patients attending STD clinics in Calcutta.	HIV 1	viruses
India	Seropositivity of hepatitis B, hepatitis C, syphilis, and HIV in antenatal women in India.	HIV 1	viruses
India	Seroprevalence and risk factors of herpes simplex virus type-2 infection among pregnant women in Northeast India.	HIV 1	viruses
India	Seroprevalence and trends in transfusion transmitted infections among blood donors in a university hospital blood bank: a 5 year study.	HIV 1	viruses
India	Seroprevalence of certain bacterial and viral infections among the Irula tribal population of Marakkanam, Tamil Nadu state, India.	HIV 1	viruses
India	Seroprevalence of HCV and its co-infection with HBV and HIV among liver disease patients of South Tamil Nadu.	HIV 1	viruses
India	Seroprevalence of hepatitis B surface antigen, antibodies to the hepatitis C virus, and human immunodeficiency virus in a hospital-based population in jaipur, rajasthan.	HIV 1	viruses
India	Seroprevalence of hepatitis B, hepatitis C and human immunodeficiency viruses amongst drug users in Amritsar.	HIV 1	viruses
India	Seroprevalence of herpes simplex virus-1 and 2 antibodies in STD clinic patients.	HIV 1	viruses
India	Seroprevalence of HIV infection among leprosy patients in Agra, India: trends and perspective.	HIV 1	viruses
India	Seroprevalence of HIV, HBV, HCV and syphilis in blood donors in Southern Haryana.	HIV 1	viruses
India	Seroprevalence of human immunodeficiency virus, hepatitis B surface antigen, and hepatitis C in substance dependents admitted in a tertiary hospital at Amritsar, India.	HIV 1	viruses
India	Seroprevalence of sexually transmitted viruses in the tribal population of Central India.	HIV 1	viruses
India	Seroprevalence of transfusion transmissible infections among blood donors at the blood bank of a Medical College of Kolkata.	HIV 1	viruses
India	Seroprevalence of transfusion transmissible infections among voluntary blood donors at a tertiary care teaching hospital in rural area of India.	HIV 1	viruses
India	Sex-trafficking, violence, negotiating skill, and HIV infection in brothel-based sex workers of eastern India, adjoining Nepal, Bhutan, and Bangladesh.	HIV 1	viruses
India	Sexual practices, HIV and sexually transmitted infections among self-identified men who have sex with men in four high HIV prevalence states of India.	HIV 1	viruses
India	Sexually transmitted diseases and sexual lifestyles of long-distance truck drivers: a clinico-epidemiologic study in south India.	HIV 1	viruses
India	Sexually transmitted diseases in Assam: an experience in a tertiary care referral hospital.	HIV 1	viruses
India	Sexually transmitted infections and reproductive health morbidity in a cohort of female sex workers screened for a microbicide feasibility study in Nellore, India.	HIV 1	viruses
India	Sexually transmitted infections and reproductive tract infections in female sex workers.	HIV 1	viruses
India	Sexually transmitted infections and sexual practices in injection drug users and their regular sex partners in Chennai, India.	HIV 1	viruses
India	Significant increase in HBV, HCV, HIV and syphilis infections among blood donors in West Bengal, Eastern India 2004-2005: exploratory screening reveals high frequency of occult HBV infection.	HIV 1	viruses
India	Sociobehavioral correlates of HIV risk among men who have sex with men in Chhattisgarh, India: analysis of sentinel surveillance data.	HIV 1	viruses
India	STD trends in regional institute of medical sciences, Manipur.	HIV 1	viruses
India	Study of sexual behavior and prevalence of STIs/RTIs and HIV among female workers of textile industries in Surat city, Gujarat, India.	HIV 1	viruses
India	Syphilis infection among female sex workers in Nagaland, Northeast India: analysing their vulnerability to the infection.	HIV 1	viruses
India	Targeted interventions of the Avahan program and their association with intermediate outcomes among female sex workers in Maharashtra, India.	HIV 1	viruses
India	The Association between Noncommercial Partnerships and Risk of HIV among Female Sex Workers: Evidences from a Cross-Sectional Behavioral and Biological Survey in Southern India.	HIV 1	viruses
India	The burden and determinants of HIV and sexually transmitted infections in a population-based sample of female sex workers in Goa, India.	HIV 1	viruses
India	The emerging HIV epidemic among men who have sex with men in Tamil Nadu, India: geographic diffusion and bisexual concurrency.	HIV 1	viruses
India	The intersection between sex and drugs: a cross-sectional study among the spouses of injection drug users in Chennai, India.	HIV 1	viruses
India	The prevalence of markers for hepatitis B and human immunodeficiency viruses, malarial parasites and microfilaria in blood donors in a large hospital in south India.	HIV 1	viruses
India	The Prevalence of Transfusion Transmitted Infections in ABO Blood Groups and Rh Type System.	HIV 1	viruses
India	The risk of HIV and HCV infections among injection drug users in northeast India.	HIV 1	viruses
India	Transfusion transmittable infections - Seroprevalence among blood donors in a tertiary care hospital of Delhi.	HIV 1	viruses
India	Trends in HIV-1 in young adults in south India from 2000 to 2004: a prevalence study.	HIV 1	viruses
India	Trends of transfusion transmissible diseases among blood donors at uttarakhand, India.	HIV 1	viruses
India	A cross-sectional study of sexually transmitted pathogen prevalence and condom use with commercial and noncommercial sex partners among clients of female sex workers in southern India.	HIV 2	viruses
India	Changing trends in sexually transmitted infections at a Regional STD Centre in north India.	HIV 2	viruses
India	Co-morbidities in hospitalized children with severe acute malnutrition.	HIV 2	viruses
India	Community-based study on seroprevalence of herpes simplex virus type 2 infection in New Delhi.	HIV 2	viruses
India	Possible Correlation of Transfusion Transmitted Diseases with Rh type and ABO Blood Group System.	HIV 2	viruses
India	Prevalence of markers of transfusion transmissible diseases in voluntary and replacement blood donors.	HIV 2	viruses
India	Seroprevalence of herpes simplex virus-1 and 2 antibodies in STD clinic patients.	HIV 2	viruses
India	The Prevalence of Transfusion Transmitted Infections in ABO Blood Groups and Rh Type System.	HIV 2	viruses
India	Treponema pallidum hemagglutination assay seroreactivity among healthy Indian donors and its association with other transfusion transmitted diseases.	HIV 2	viruses
India	Co-infection of herpes simplex virus (HSV) with human immunodeficiency virus (HIV) in women with reproductive tract infections (RTI).	HSV 1	viruses
India	Risk factors of herpes simplex virus type 2 among STD clinic attenders in Delhi, India.	HSV 1	viruses
India	Seroprevalence of herpes simplex virus-1 and 2 antibodies in STD clinic patients.	HSV 1	viruses
India	Seroprevalence of HSV1 and HSV2 infections in family planning clinic attenders.	HSV 1	viruses
India	A cross-sectional study of sexually transmitted pathogen prevalence and condom use with commercial and noncommercial sex partners among clients of female sex workers in southern India.	HSV 2	viruses
India	Adverse reproductive outcome induced by Parvovirus B19 and TORCH infections in women with high-risk pregnancy.	HSV 2	viruses
India	Co-infection of herpes simplex virus (HSV) with human immunodeficiency virus (HIV) in women with reproductive tract infections (RTI).	HSV 2	viruses
India	Community-based study on seroprevalence of herpes simplex virus type 2 infection in New Delhi.	HSV 2	viruses
India	Etiology and determinants of sexually transmitted infections in Karnataka state, south India.	HSV 2	viruses
India	Geographic prevalence and multilevel determination of community-level factors associated with herpes simplex virus type 2 infection in Chennai, India.	HSV 2	viruses
India	Herpes simplex virus 2 infection: a risk factor for HIV infection in heterosexuals.	HSV 2	viruses
India	Herpes simplex virus type 2: Seroprevalence in antenatal women.	HSV 2	viruses
India	Heterogeneity of the HIV epidemic in the general population of Karnataka state, south India.	HSV 2	viruses
India	HIV, HSV-2 and syphilis among married couples in India: patterns of discordance and concordance.	HSV 2	viruses
India	Incidence of herpes simplex virus type 2 in young reproductive age women in Mysore, India.	HSV 2	viruses
India	Mini outbreak of Kaposi's varicelliform eruption in skin ward: a study of five cases.	HSV 2	viruses
India	Pattern of sexually transmitted infections and performance of syndromic management against etiological diagnosis in patients attending the sexually transmitted infection clinic of a tertiary care hospital.	HSV 2	viruses
India	Pattern of sexually transmitted infections in a Muslim majority region of North India.	HSV 2	viruses
India	Population-based seroprevalence of HSV-2 and syphilis in Andhra Pradesh state of India.	HSV 2	viruses
India	Prevalence and correlates of Herpes Simplex Virus-2 and syphilis infections in the general population in India.	HSV 2	viruses
India	Prevalence and determinants of HIV infection in South India: a heterogeneous, rural epidemic.	HSV 2	viruses
India	Prevalence and incidence of sexually transmitted infections among South Indians at increased risk of HIV infection.	HSV 2	viruses
India	Prevalence of HIV and sexually transmitted infections among clients of female sex workers in Karnataka, India: a cross-sectional study.	HSV 2	viruses
India	Prevalence of Sexually Transmitted Infections (HIV, Hepatitis B, Herpes Simplex Type 2 and Syphilis) Among Asymptomatic Pregnant Women.	HSV 2	viruses
India	Risk factors of herpes simplex virus type 2 among STD clinic attenders in Delhi, India.	HSV 2	viruses
India	Serological profile of HSV-2 in patients attending STI clinic: evaluation of diagnostic utility of HSV-2 IgM detection.	HSV 2	viruses
India	Serological Profile of HSV-2 in STD Patients: Evaluation of Diagnostic Utility of HSV-2 IgM and IgG Detection.	HSV 2	viruses
India	Seroprevalence and correlates of herpes simplex virus type-2 infection in a general gynecology clinic.	HSV 2	viruses
India	Seroprevalence and Influence of Torch Infections in High Risk Pregnant Women: A Large Study from South India.	HSV 2	viruses
India	Seroprevalence and risk factors of herpes simplex virus type-2 infection among pregnant women in Northeast India.	HSV 2	viruses
India	Seroprevalence of herpes simplex virus-1 and 2 antibodies in STD clinic patients.	HSV 2	viruses
India	Seroprevalence of sexually transmitted viruses in the tribal population of Central India.	HSV 2	viruses
India	Sexually transmitted diseases in Assam: an experience in a tertiary care referral hospital.	HSV 2	viruses
India	Sexually transmitted infections and reproductive health morbidity in a cohort of female sex workers screened for a microbicide feasibility study in Nellore, India.	HSV 2	viruses
India	Study of genital lesions.	HSV 2	viruses
India	The burden and determinants of HIV and sexually transmitted infections in a population-based sample of female sex workers in Goa, India.	HSV 2	viruses
India	The emerging HIV epidemic among men who have sex with men in Tamil Nadu, India: geographic diffusion and bisexual concurrency.	HSV 2	viruses
India	A comparative evaluation of prevalence of HTLV-1 antibodies in blood donors in Delhi India by PAT and LIA method.	HTLV I	viruses
India	A pilot study of HTLV-I infection in high-risk individuals & their family members from India.	HTLV I	viruses
India	Absence of HTLV-I infection in some Indian populations.	HTLV I	viruses
India	Filariasis and malaria sera from Orissa (India) lack human immunodeficiency virus (HIV) antibody reactivity.	HTLV I	viruses
India	Human T lymphotrophic virus-I (HTLV-I) infection in patients with unclassifiable dermatitis in central Kerala, south India: a preliminary study.	HTLV I	viruses
India	Incidence of HTLV-I in high-risk population in Delhi.	HTLV I	viruses
India	Is seroprevalence of HTLV-I/II among blood donors in India relevant?	HTLV I	viruses
India	Prevalence of HTLV-I/II antibodies in HIV seropositive and HIV seronegative STD patients in Vellore region in southern India.	HTLV I	viruses
India	Tropical spastic paraparesis in Kerala.	HTLV I	viruses
India	2009 pandemic influenza in India.	Influenza A virus	viruses
India	An Indian hospital study of viral causes of acute respiratory infection in children.	Influenza A virus	viruses
India	Comparative evaluation of real-time PCR and conventional RT-PCR during a 2 year surveillance for influenza and respiratory syncytial virus among children with acute respiratory infections in Kolkata, India, reveals a distinct seasonality of infection.	Influenza A virus	viruses
India	Emergence of pandemic 2009 influenza A H1N1, India.	Influenza A virus	viruses
India	Etiology of acute respiratory infections in children in tropical southern India.	Influenza A virus	viruses
India	Molecular characterization and comparative analysis of pandemic H1N1/2009 strains with co-circulating seasonal H1N1/2009 strains from eastern India.	Influenza A virus	viruses
India	Pandemic influenza (H1N1) 2009 is associated with severe disease in India.	Influenza A virus	viruses
India	Pediatric hospitalizations associated with 2009 pandemic influenza A (H1N1): an experience from a tertiary care center in north India.	Influenza A virus	viruses
India	Phylogenetic analysis of H1N1 sequences from pandemic infections during 2009 in India.	Influenza A virus	viruses
India	Rates of respiratory virus-associated hospitalization in children aged <5 years in rural northern India.	Influenza A virus	viruses
India	Seroepidemiology of pandemic influenza A (H1N1) 2009 virus infections in Pune, India.	Influenza A virus	viruses
India	Spectrum of respiratory viruses circulating in eastern India: prospective surveillance among patients with influenza-like illness during 2010-2011.	Influenza A virus	viruses
India	Swine-origin influenza A (H1N1) in Indian children.	Influenza A virus	viruses
India	An Indian hospital study of viral causes of acute respiratory infection in children.	Influenza B virus	viruses
India	Comparative evaluation of real-time PCR and conventional RT-PCR during a 2 year surveillance for influenza and respiratory syncytial virus among children with acute respiratory infections in Kolkata, India, reveals a distinct seasonality of infection.	Influenza B virus	viruses
India	Spectrum of respiratory viruses circulating in eastern India: prospective surveillance among patients with influenza-like illness during 2010-2011.	Influenza B virus	viruses
India	Spectrum of respiratory viruses circulating in eastern India: prospective surveillance among patients with influenza-like illness during 2010-2011.	Influenza C virus	viruses
India	A large outbreak of acute encephalitis with high fatality rate in children in Andhra Pradesh, India, in 2003, associated with Chandipura virus.	Japanese encephalitis virus	viruses
India	A note on the 1976 epidemic of Japanese encephalitis in Burdwan district, West Bengal.	Japanese encephalitis virus	viruses
India	A note on the outbreak of J.E. virus encephalitis in the District of Bankura.	Japanese encephalitis virus	viruses
India	A serological survey of arboviral diseases among the human population of the Andaman and Nicobar Islands, India.	Japanese encephalitis virus	viruses
India	A study of acute febrile encephalopathy with special reference to viral etiology.	Japanese encephalitis virus	viruses
India	A study on the status of Japanese encephalitis infection in Arunachal Pradesh.	Japanese encephalitis virus	viruses
India	Acute encephalitis syndrome surveillance, Kushinagar district, Uttar Pradesh, India, 2011-2012.	Japanese encephalitis virus	viruses
India	Aetiology of the 1978 outbreak of encephalitis in Tirunelveli and other districts of Tamil Nadu.	Japanese encephalitis virus	viruses
India	An appraisal of clinicopathological parameters in Japanese encephalitis and changing epidemiological trends in upper Assam, India.	Japanese encephalitis virus	viruses
India	An epidemic of encephalitis in Haryana: serological evidence of Japanese encephalitis in a few patients.	Japanese encephalitis virus	viruses
India	An epidemic of Japanese encephalitis in Haryana in the year 1990.	Japanese encephalitis virus	viruses
India	An epidemiological investigation of Japanese encephalitis outbreak in Burdwan, District of west Bengal during 1987-1988.	Japanese encephalitis virus	viruses
India	An investigation into the JE epidemic of 2000 in Upper Assam--a perspective study.	Japanese encephalitis virus	viruses
India	An outbreak of Japanese encephalitis in Haryana--1990.	Japanese encephalitis virus	viruses
India	An outbreak of Japanese encephalitis in Haryana.	Japanese encephalitis virus	viruses
India	Bellary, India achieves negligible case fatality due to Japanese encephalitis despite no vaccination: an outbreak investigation in 2004.	Japanese encephalitis virus	viruses
India	Clinical features in children hospitalized during the 2005 epidemic of Japanese encephalitis in Uttar Pradesh, India.	Japanese encephalitis virus	viruses
India	Clinical profile and outcome of Japanese encephalitis in children admitted with acute encephalitis syndrome.	Japanese encephalitis virus	viruses
India	Clinical profile of the epidemic of Japanese encephalitis at Bankura.	Japanese encephalitis virus	viruses
India	Clinical profile of the Japanese encephalitis epidemics in Goa in 1982-83.	Japanese encephalitis virus	viruses
India	Coinfection of Japanese encephalitis with neurocysticercosis: an imaging study.	Japanese encephalitis virus	viruses
India	Detection of virus specific IgG subclasses in Japanese encephalitis patients.	Japanese encephalitis virus	viruses
India	Encephalitis claims 13 more lives as Indian government launches vaccine against one cause of the outbreak.	Japanese encephalitis virus	viruses
India	Encephalitis outbreak finds Indian officials unprepared.	Japanese encephalitis virus	viruses
India	Epidemic of Japanese encephalitis in Bankura (1973): clinico-pathological findings.	Japanese encephalitis virus	viruses
India	Epidemiological investigation on Japanese encephalitis outbreak in Uttar Pradesh during 1988.	Japanese encephalitis virus	viruses
India	Epidemiological investigations of Japanese encephalitis outbreak in Gorakhpur and Deoria districts of Uttar Pradesh 1985.	Japanese encephalitis virus	viruses
India	Epidemiological profile of Japanese encephalitis in Gorakhpur district, Uttar Pradesh, 1982-1988.	Japanese encephalitis virus	viruses
India	Epidemiological profile of Japanese encephalitis outbreak in Gorakhpur, UP in 2004.	Japanese encephalitis virus	viruses
India	Epidemiology and etiology of acute encephalitis syndrome in North India.	Japanese encephalitis virus	viruses
India	Etiology and clinico-epidemiological profile of acute viral encephalitis in children of western Uttar Pradesh, India.	Japanese encephalitis virus	viruses
India	First indigenous transmission of Japanese Encephalitis in urban areas of National Capital Territory of Delhi, India.	Japanese encephalitis virus	viruses
India	First outbreak of Japanese encephalitis in two villages of Dharmapuri district in Tamil Nadu.	Japanese encephalitis virus	viruses
India	Immunological surveys of arbovirus infections in South-East Asia, with special reference to dengue, chikungunya, and Kyasanur Forest disease.	Japanese encephalitis virus	viruses
India	Incidence of Japanese encephalitis among acute encephalitis syndrome cases in West Bengal, India.	Japanese encephalitis virus	viruses
India	Introduction of Japanese encephalitis virus genotype I, India.	Japanese encephalitis virus	viruses
India	Investigation of an outbreak of Japanese encephalitis in Rourkela City (Orissa) during 1989.	Japanese encephalitis virus	viruses
India	Investigation of an outbreak of scrub typhus in the himalayan region of India.	Japanese encephalitis virus	viruses
India	Investigation on an outbreak of Japanese encephalitis in Raipur, Madhya Pradesh.	Japanese encephalitis virus	viruses
India	Investigations of the 1978 epidemic of encephalitis in Asansol, West Bengal and Dhanbad, Bihar.	Japanese encephalitis virus	viruses
India	Japanese encephalitis (JE) part II: 14 years' follow-up of survivors.	Japanese encephalitis virus	viruses
India	Japanese encephalitis (JE). Part I: clinical profile of 1,282 adult acute cases of four epidemics.	Japanese encephalitis virus	viruses
India	Japanese encephalitis associated acute encephalitis syndrome cases in West Bengal, India: A sero-molecular evaluation in relation to clinico-pathological spectrum.	Japanese encephalitis virus	viruses
India	Japanese Encephalitis epidemic in Anantapur district, Andhra Pradesh (October-November, 1999).	Japanese encephalitis virus	viruses
India	Japanese encephalitis epidemic in Uttar Pradesh, India during 1978.	Japanese encephalitis virus	viruses
India	Japanese encephalitis in and around Pondicherry, South India: a clinical appraisal and prognostic indicators for the outcome.	Japanese encephalitis virus	viruses
India	Japanese encephalitis in Assam (report of the clinical profile of nine cases).	Japanese encephalitis virus	viruses
India	Japanese encephalitis in Assam, northeast India.	Japanese encephalitis virus	viruses
India	Japanese encephalitis in India: risk of an epidemic in the National Capital Region.	Japanese encephalitis virus	viruses
India	Japanese encephalitis in Sangli district, Maharashtra.	Japanese encephalitis virus	viruses
India	Japanese encephalitis outbreak in India and Nepal.	Japanese encephalitis virus	viruses
India	Japanese encephalitis outbreak kills 1300 children in India.	Japanese encephalitis virus	viruses
India	Japanese Encephalitis Outbreak, India, 2005.	Japanese encephalitis virus	viruses
India	Japanese encephalitis virus (JEV) is an important cause of encephalitis among children in Cuddalore district, Tamil Nadu, India.	Japanese encephalitis virus	viruses
India	JE virus encephalitis: 1988 epidemic at Gorakhpur.	Japanese encephalitis virus	viruses
India	Molecular evidence for the occurrence of Japanese encephalitis virus genotype I and III infection associated with acute encephalitis in patients of West Bengal, India, 2010.	Japanese encephalitis virus	viruses
India	Outbreak news. Japanese encephalitis, India.	Japanese encephalitis virus	viruses
India	Outbreak of encephalitis due to Japanese encephalitis in Bankura--a preliminary report.	Japanese encephalitis virus	viruses
India	Outbreak of encephalitis in Bellary District of Karnataka & adjoining areas of Andhra Pradesh.	Japanese encephalitis virus	viruses
India	Outbreak of Japanese encephalitis in Manipur during 1982--some epidemiological features.	Japanese encephalitis virus	viruses
India	Outbreak of Japanese encephalitis in two districts of Assam during 1980: some epidemiological features.	Japanese encephalitis virus	viruses
India	Recurrent outbreaks of Japanese encephalitis in Nagaland (1985-1989)--a seroepidemiological study.	Japanese encephalitis virus	viruses
India	Sero-entomological investigations on Japanese encephalitis outbreak in Gorakhpur division, Uttar Pradesh, India.	Japanese encephalitis virus	viruses
India	Seroepidemiological study of Japanese encephalitis in Dimapur, Nagaland.	Japanese encephalitis virus	viruses
India	Serological and molecular diagnosis of Japanese encephalitis reveals an increasing public health problem in the state of West Bengal, India.	Japanese encephalitis virus	viruses
India	Serological evidence of persistence of Japanese encephalitis virus activity in Bihar, India.	Japanese encephalitis virus	viruses
India	Serological study of Japanese encephalitis outbreak in Deoria District of Uttar Pradesh.	Japanese encephalitis virus	viruses
India	Serosurveillance for Japanese encephalitis in children in several districts of West Bengal, India.	Japanese encephalitis virus	viruses
India	Some epidemiological characteristics of Japanese encephalitis in Haryana state of northern India.	Japanese encephalitis virus	viruses
India	Studies on an outbreak of Japanese encephalitis in Kolar district, Karnataka state in 1977-78.	Japanese encephalitis virus	viruses
India	Study of the outbreak of Japanese encephalitis in Goa.	Japanese encephalitis virus	viruses
India	Study of the outbreak of Japanese encephalitis in Lakhimpur district of Assam in 1989.	Japanese encephalitis virus	viruses
India	Surveillance for Japanese encephalitis in villages near Madurai, Tamil Nadu, India.	Japanese encephalitis virus	viruses
India	The 1981 epidemic of Japanese encephalitis in Tamil Nadu & Pondicherry.	Japanese encephalitis virus	viruses
India	The etiological diagnosis and outcome in patients of acute febrile encephalopathy: a prospective observational study at tertiary care center.	Japanese encephalitis virus	viruses
India	The first epidemic of Japanese encephalitis studied in India--virological studies.	Japanese encephalitis virus	viruses
India	The first laboratory proven outbreak of Japanese encephalitis in Goa.	Japanese encephalitis virus	viruses
India	The prognostic role of magnetic resonance imaging and single-photon emission computed tomography in viral encephalitis.	Japanese encephalitis virus	viruses
India	Trend of Japanese encephalitis in North India: evidence from thirty-eight acute encephalitis cases and appraisal of niceties.	Japanese encephalitis virus	viruses
India	Trend of Japanese encephalitis in Uttar Pradesh, India from 2011 to 2013.	Japanese encephalitis virus	viruses
India	Viral aetiology and clinico-epidemiological features of acute encephalitis syndrome in eastern India.	Japanese encephalitis virus	viruses
India	Virological and serological investigations of an epidemic of encephalitis which occurred at Bankura district, West Bengal.	Japanese encephalitis virus	viruses
India	West Nile virus infection, Assam, India.	Japanese encephalitis virus	viruses
India	A serological survey of arboviral diseases among the human population of the Andaman and Nicobar Islands, India.	Kyansur Forest virus	viruses
India	Immunological surveys of arbovirus infections in South-East Asia, with special reference to dengue, chikungunya, and Kyasanur Forest disease.	Kyansur Forest virus	viruses
India	Kyasanur Forest disease outbreak and vaccination strategy,Shimoga District, India, 2013-2014.	Kyansur Forest virus	viruses
India	Kyasanur Forest disease, India, 2011-2012.	Kyansur Forest virus	viruses
India	New focus of Kyasanur Forest disease virus activity in a tribal area in Kerala, India, 2014.	Kyansur Forest virus	viruses
India	On the transmission pattern of Kyasanur Forest disease (KFD) in India.	Kyansur Forest virus	viruses
India	Outbreak of Kyasanur Forest disease in Thirthahalli, Karnataka, India, 2014.	Kyansur Forest virus	viruses
India	Spread of Kyasanur Forest disease, Bandipur Tiger Reserve, India, 2012-2013.	Kyansur Forest virus	viruses
India	Virological epidemiology of the 1958 epidemic of Kyasanur Forest disease.	Kyansur Forest virus	viruses
India	A serological survey of arboviral diseases among the human population of the Andaman and Nicobar Islands, India.	Langat virus	viruses
India	A serological survey of arboviral diseases among the human population of the Andaman and Nicobar Islands, India.	Langat virus	viruses
India	Immunological surveys of arbovirus infections in South-East Asia, with special reference to dengue, chikungunya, and Kyasanur Forest disease.	Langat virus	viruses
India	[Measles re-emerging in the Ústí Region].	Measles virus	viruses
India	[Report on a measles epidemic in the Ústí nad Labem Region].	Measles virus	viruses
India	A study of acute febrile encephalopathy with special reference to viral etiology.	Measles virus	viruses
India	An epidemiological investigation of measles outbreak in Alwar--Rajasthan.	Measles virus	viruses
India	An epidemiological study of measles epidemic in district Bhilwara, Rajasthan.	Measles virus	viruses
India	An Indian hospital study of viral causes of acute respiratory infection in children.	Measles virus	viruses
India	An outbreak of measles.	Measles virus	viruses
India	Case based measles surveillance in Pune: evidence to guide current and future measles control and elimination efforts in India.	Measles virus	viruses
India	Co-morbidities in hospitalized children with severe acute malnutrition.	Measles virus	viruses
India	Concurrent multiple outbreaks of varicella, rubeola, german measles in unvaccinated children of co-educational mount carmel senior secondary school, thakurdwara palampur of northern himachal, India.	Measles virus	viruses
India	Double outbreak of measles in the talaja block of bhavnagar district, gujarat, India 2011: a need for improving the vaccine coverage and the community participation.	Measles virus	viruses
India	Epidemic measles in an isolated unvaccinated population, India.	Measles virus	viruses
India	Epidemiology and etiology of acute encephalitis syndrome in North India.	Measles virus	viruses
India	Etiology and clinico-epidemiological profile of acute viral encephalitis in children of western Uttar Pradesh, India.	Measles virus	viruses
India	Isolation of measles virus below 4 months of age during an outbreak in Pune, India.	Measles virus	viruses
India	Low antibody response in infants with measles and children with subclinical measles virus infection.	Measles virus	viruses
India	Measles epidemic in a rural community near Sevagram (Vidarbha).	Measles virus	viruses
India	Measles in a hilly hamlet of northern India.	Measles virus	viruses
India	Measles outbreak among the Dukpa tribe of Buxa hills in West Bengal, India: epidemiology and vaccine efficacy.	Measles virus	viruses
India	Measles outbreak in a pediatric oncology unit and the role of ribavirin in prevention of complications and containment of the outbreak.	Measles virus	viruses
India	Measles outbreak in a Periurban area of Chandigarh: need for improving vaccine coverage and strengthening surveillance.	Measles virus	viruses
India	Measles outbreak in a tribal population of Thane district, Maharashtra.	Measles virus	viruses
India	Measles Outbreak in High Risk Areas of Delhi: Epidemiological Investigation and Laboratory Confirmation.	Measles virus	viruses
India	Measles outbreak in village Tophema in Nagaland.	Measles virus	viruses
India	Measles outbreak investigation in Dwarahat block of District Almora, Uttarakhand.	Measles virus	viruses
India	Notes from the field: measles outbreak associated with a traveler returning from India - North Carolina, April-May 2013.	Measles virus	viruses
India	Outbreak of measles amongst vaccinated children in a slum of Chandigarh.	Measles virus	viruses
India	Outbreak of measles--epidemiological study.	Measles virus	viruses
India	Prevalence of measles, mumps, rubella, and varicella susceptibility among health science students in a University in India.	Measles virus	viruses
India	Viral aetiology and clinico-epidemiological features of acute encephalitis syndrome in eastern India.	Measles virus	viruses
India	Viral aetiology of acute lower respiratory tract illness in hospitalised paediatric patients of a tertiary hospital: one year prospective study.	Measles virus	viruses
India	Widespread outbreaks of measles in rural Uttar Pradesh, India, 1996: high risk areas and groups.	Measles virus	viruses
India	Burden of respiratory tract infections among paediatric in and out-patient units during 2010-11.	Metapneumovirus	viruses
India	Detection and genetic diversity of human metapneumovirus in hospitalized children with acute respiratory infections in India.	Metapneumovirus	viruses
[truncated: 2,389 more rows]
